# Supplementary material for: Rege-1 promotes C. elegans survival by modulating IIS and TOR pathways
Source: PLoS Genet. 2023 Aug 9;19(8):e1010869. doi: 10.1371/journal.pgen.1010869 (PMC10441803; doi:10.1371/journal.pgen.1010869)
Supplement: S1 Table — (XLSX) [file pgen.1010869.s005.xlsx]

## Sheet: all p value
Table S1: Summary of lifespan analysis
Data from independent repeats were performed and log rank test was perfomed to evaluate the p value.
OP50-Fed									PA14-fed									PA14-fed in various mutants									PA14-fed in various genes knockdown by RNAi
	treatment/condition	strain	Number of animals that died/total	Mean Lifespan	compared to WT	compared to ets-4(ok165)	compard to rege-1(imm070)			treatment/condition	strain	Number of animals that died/total	Mean Lifespan	compared to WT	compared to ets-4(ok165)	compard to rege-1(imm070)			treatment/condition	strain	Number of animals that died/total	Mean Lifespan	compared to WT	compared to daf-2(e1370)	compard to rege-1(imm070)			treatment/ condition	strain	Number of animals that died/total	Mean Lifespan	compared to WT	compared to WT_acox-1.5 RNAi	compard to rege-1(imm070)_L440
R1	OP50,20°C	N2	61/82	22.48	-	-	-		R1	PA14	N2	36/40	4.06	-	-	-		R1	PA14	WT	115/130	4.02	-	-	-		R1	PA14	rege-1(WT)_L440	80/80	3.83	-	-	-
		rege-1(tm2265)	125/143	19.1	7.8e-07	<0.0001	-				rege-1(tm2265)	35/40	2.76	<0.0001	<0.0001	-				rege-1(imm070)	114/143	2.52	<0.0001	<0.0001	-				rege-1(imm070)_L440	79/80	2.99	<0.0001	1	-
		ets-4(ok165)	87/94	26.73	5.5e-06	-	-				ets-4(ok165)	48/50	4.07	1	-	-				daf-2(e1370)	84/95	4.93	1.7e-06	-	-				rege-1(WT)_acox-1.5 RNAi	69/70	2.98	4.5e-09	-	-
		rege-1(tm2265);ets-4(ok165)	83/152	23.64	0.5741	0.0019	<0.0001				rege-1(tm2265); ets-4(ok165)	38/40	4.23	1	1	<0.0001				daf-2(e1370);rege-1(imm070)	70/85	5.97	<0.0001	0.7382	<0.0001				rege-1(imm070)_acox-1.5 RNAi	80/80	3.18	<0.0001	0.0535	0.0057
R2	OP50,20°C	N2	45/50	15.87	-	-	-		R2	PA14	N2	38/40	4.29	-	-	-		R2	PA14	WT	104/105	3.75	-	-	-		R2	PA14	rege-1(WT)_L440	78/80	4.11	-	-	-
		rege-1(tm2265)	30/40	13.82	0.0342	<0.0001	-				rege-1(tm2265)	40/40	2.96	<0.0001	<0.0001	-				rege-1(imm070)	101/105	2.79	<0.0001	<0.0001	-				rege-1(imm070)_L440	70/70	2.99	<0.0001	1	-
		ets-4(ok165)	69/70	19.88	0.0014	-	-				ets-4(ok165)	53/55	3.75	0.2012	-	-				daf-2(e1370)	71/80	5.3	<0.0001	-	-				rege-1(WT)_acox-1.5 RNAi	62/70	2.91	<0.0001	-	-
		rege-1(tm2265);ets-4(ok165)	63/65	20.41	0.0001	1	<0.0001				rege-1(tm2265); ets-4(ok165)	48/50	4.06	1.6e-05	0.768	<0.0001				daf-2(e1370);rege-1(imm070)	72/75	5.77	<0.0001	1	<0.0001				rege-1(imm070)_acox-1.5 RNAi	70/70	3.24	2.1e-07	0.0018	3.4e-05
R3	OP50,20°C	N2	63/65	17.06	-	-	-		R3	PA14	N2	88/115	3.82	-	-	-		R3	PA14	WT	65/70	3.61	-	-	-		R3	PA14	rege-1(WT)_L440	70/70	4.59	-	-	-
		rege-1(tm2265)	40/40	13.35	0.0002	<0.0001	-				rege-1(tm2265)	142/150	2.42	<0.0001	<0.0001	-				rege-1(imm070)	80/80	2.81	<0.0001	<0.0001	-				rege-1(imm070)_L440	70/70	3.75	<0.0001	1	-
		ets-4(ok165)	68/70	20.1	0.0546	-	-				ets-4(ok165)	144/150	3.95	1	-	-				daf-2(e1370)	37/40	5.96	<0.0001	-	-				rege-1(WT)_acox-1.5 RNAi	70/70	3.64	1.1e-08	-	-
		rege-1(tm2265);ets-4(ok165)	60/60	22.47	2.4e-05	0.1168	<0.0001				rege-1(tm2265); ets-4(ok165)	106/125	4.11	1	1	<0.0001				daf-2(e1370);rege-1(imm070)	89/95	5.92	<0.0001	0.11	<0.0001				rege-1(imm070)_acox-1.5 RNAi	70/70	4.18	0.0002	0.0091	0.0002
	treatment/condition	strain	Number of animals that died/total	Mean Lifespan	compared to WT	compared to ets-4(ok165)	compard to rege-1(imm070)			treatment/condition	strain	Number of animals that died/total	Mean Lifespan	compared to WT	compared to ets-4(ok165)	compard to rege-1(imm070)			treatment/ condition	strain	Number of animals that died/total	Mean Lifespan	compared to WT	compared to rsks-1(tm1714)	compard to rege-1(imm070)			treatment/ condition	strain	Number of animals that died/total	MeanLifespan	compared to WT	compared to WT_ech-9 RNAi	compard to rege-1(imm070)_L440
R1	OP50,20°C	WT	40/40	15.15	-	-	-		R1	PA14	WT	115/130	4.02	-	-	-		R1	PA14	WT	88/90	4.02	-	-	-		R1	PA14	WT_L440	66/70	3.45	-	-	-
		rege(imm070)	37/40	13.51	0.0458	6.1e-06	-				rege-1(imm070)	114/143	2.52	<0.0001	<0.0001	-				rege-1(imm070)	73/75	2.93	<0.0001	<0.0001	-				rege-1(imm070)_L440	99/100	2.83	<0.0001	4e-08	-
		ets4(ok165)	50/50	18.32	0.0071	-	-				ets-4(ok165)	132/150	4.33	0.2154	-	-				rsks-1(tm1714)	51/60	3.75	0.9361	-	-				WT_ech-9_RNAi	99/100	3.23	0.3696	-	-
		rege-1(imm070);ets4(ok165)	50/50	19.44	0.0002	1	6.1e-06				rege-1(imm070);ets-4(ok1651)	139/152	4.25	0.5913	1	<0.0001				rsks-1(tm1714);rege-1(imm070)	64/70	3.81	1	1	<0.0001				rege-1(imm070)_ech-9 RNAi	83/85	3.12	0.0049	0.4569	2.3e-05
R2	OP50,20°C	WT	60/60	15.87	-	-	-		R2	PA14	WT	104/105	3.75	-	-	-		R2	PA14	WT	58/60	3.49	-	-	-		R2	PA14	WT_L440	80/80	3.83	-	-	-
		rege(imm070)	50/50	13.2	0.001	8.2e-08	-				rege-1(imm070)	101/105	2.79	<0.0001	<0.0001	-				rege-1(imm070)	66/70	3	0.0114	1e-06	-				rege-1(imm070)_L440	79/80	2.99	<0.0001	<0.0001	-
		ets4(ok165)	53/55	18.26	0.015	-	-				ets-4(ok165)	97/105	3.91	0.6463	-	-				rsks-1(tm1714)	62/70	3.82	1	-	-				WT_ech-9_RNAi	75/80	3.92	1	-	-
		rege-1(imm070);ets4(ok165)	40/40	18.55	0.0139	1	3.2e-07				rege-1(imm070);ets-4(ok1651)	90/105	3.95	0.3703	1	<0.0001				rsks-1(tm1714);rege-1(imm070)	58/60	3.5	0.0003	0.4571	0.0161				rege-1(imm070)_ech-9 RNAi	75/80	3.21	5.9e-08	<0.0001	0.001
R3	OP50,20°C	WT	58/60	15.45	-	-	-		R3	PA14	WT	65/70	3.61	-	-	-		R3	PA14	WT	56/60	4.22	-	-	-		R3	PA14	WT_L440	78/80	4.11	-	-	-
		rege(imm070)	50/50	11.36	2.9e-06	<0.0001	-				rege-1(imm070)	80/80	2.81	<0.0001	-	-				rege-1(imm070)	39/40	2.84	<0.0001	3.2e-05	-				rege-1(imm070)_L440	70/70	2.87	<0.0001	<0.0001	-
		ets4(ok165)	78/90	19.44	1.8e-05	-	-				ets-4(ok165)	72/80	3.62	1	<0.0001	-				rsks-1(tm1714)	37/40	3.81	1	-	-				WT_ech-9_RNAi	63/65	3.9	0.1048	-	-
		rege-1(imm070);ets4(ok165)	85/85	18.49	0.001	0.4278	<0.0001				rege-1(imm070);ets-4(ok1651)	75/80	3.67	1	1	<0.0001				rsks-1(tm1714);rege-1(imm070)	68/70	4.31	1	0.723	<0.0001				rege-1(imm070)_ech-9 RNAi	70/70	3.21	<0.0001	2.8e-07	0.0023
																			treatment/ condition	strain	Number of animals that died/total	MeanLifespan	compared to WT	compared to raga-1(ok386)	compard to rege-1(imm070)			treatment/ condition	strain	Number of animals that died/total	MeanLifespan	compared to WT	compared to WT_asp-12 RNAi	compard to rege-1(imm070)_L440
																		R1	PA14	WT	115/130	4.02	-	-	-		R1	PA14	WT_L440	40/40	3.7	-	-	-
																				rege-1(imm070)	114/143	2.52	<0.0001	<0.0001	-				rege-1(imm070)_L440	62/70	2.81	3.3e-08	<0.0001	-
																				raga-1(ok386)	78/80	4.16	1	-	-				WT_asp-12 RNAi	70/70	3.56	1	-	-
																				raga-1(ok386);rege-1(imm070)	83/85	4.06	1	0.5014	<0.0001				rege-1(imm070)_asp-12 RNAi	70/70	3.09	8.5e-06	2e-05	0.4791
																		R2	PA14	WT	104/105	3.75	-	-	-		R2	PA14	WT_L440	40/40	3.59	-	-	-
																				rege-1(imm070)	101/105	2.79	<0.0001	<0.0001	-				rege-1(imm070)_L440	35/35	2.84	4.8e-05	5.8e-06	-
																				raga-1(ok386)	80/80	4.1	0.0319	-	-				WT_asp-12 RNAi	40/40	3.63	1	-	-
																				raga-1(ok386);rege-1(imm070)	83/85	4.45	1e-06	0.7046	<0.0001				rege-1(imm070)_asp-12 RNAi	70/70	3.16	0.0017	0.0016	0.0501
																		R3	PA14	WT	65/70	3.61	-	-	-		R3	PA14	WT_L440	50/50	3.91	-	-	-
																				rege-1(imm070)	84/84	2.81	<0.0001	<0.0001	-				rege-1(imm070)_L440	40/40	2.95	<0.0001	0.0108	-
																				raga-1(ok386)	83/90	3.94	0.0488	-	-				WT_asp-12 RNAi	40/40	3.51	1	-	-
																				raga-1(ok386);rege-1(imm070)	81/85	3.88	0.1828	1	<0.0001				rege-1(imm070)_asp-12 RNAi	80/80	2.94	<0.0001	0.0003	1
																			treatment/ condition	strain	Number of animals that died/total	Mean Lifespan	compared to WT	compared to ins-7(tm2001)	compard to rege-1(imm070)			treatment/ condition	strain	Number of animals that died/total	MeanLifespan	compared to WT	compared to ins-7(tm2001)_ech-9 RNAi	compard to ins-7(tm2001);rege-1(imm070)_L440
																		R1	PA14	WT	115/115	4.63	-	-	-		R1	PA14	ins-7(tm2001)_L440	71/75	3.64	-	-	-
																				rege-1(imm070)	90/90	2.89	<0.0001	<0.0001	-				ins-7(tm2001);rege-1(imm070)_L440	114/115	2.83	<0.0001	<0.0001	-
																				ins7(tm2001)	115/115	4.92	0.3916	-	-				ins-7(tm2001)_ech-9 RNAi	75/75	3.54	1	-	-
																				ins7(tm2001);rege-1(imm070)	80/80	3.48	<0.0001	1.7e-05	<0.0001				ins-7(tm2001);rege-1(imm070)_ech-9 RNAi	78/80	3.04	5.7e-06	0.0001	0.0051
																		R2	PA14	WT	24/35	3.67	-	-	-		R2	PA14	ins-7(tm2001)_L440	70/80	4.26	-	-	-
																				rege-1(imm070)	30/30	2.7	0.6289	0.0057	-				ins-7(tm2001);rege-1(imm070)_L440	77/80	3.62	7.3e-06	0.0479	-
																				ins7(tm2001)	55/67	3.42	9.2e-06	-	-				ins-7(tm2001)_ech-9 RNAi	79/80	3.83	0.0144	-	-
																				ins7(tm2001);rege-1(imm070)	83/85	3.08	0.0002	<0.0001	0.0057				ins-7(tm2001);rege-1(imm070)_ech-9 RNAi	40/40	4	0.3109	0.8873	0.002
																		R3	PA14	WT	90/91	3.71	-	-	-		R3	PA14	ins-7(tm2001)_L440	73/80	3.72	-	-	-
																				rege-1(imm070)	30/30	2.7	0.15	<0.0001	-				ins-7(tm2001);rege-1(imm070)_L440	55/55	3.07	1e-05	0.0008	-
																				ins7(tm2001)	73/75	4.16	<0.0001	-	-				ins-7(tm2001)_ech-9 RNAi	75/80	3.46	0.0001	-	-
																				ins7(tm2001);rege-1(imm070)	65/65	3.38	1	<0.0001	<0.0001				ins-7(tm2001);rege-1(imm070)_ech-9 RNAi	55/55	3.37	0.015	1	0.0354
																		R3	PA14	WT	85/85	4.24	-	-	-
																				rege-1(imm070)	30/30	2.7	0.2707	<0.0001	-
																				ins7(tm2001)	83/85	4.33	<0.0001	-	-
																				ins7(tm2001);rege-1(imm070)	74/80	3.05	<0.0001	<0.0001	0.0025
																			treatment/ condition	strain	Number of animals that died/total	Mean Lifespan	compared to WT	compared to WT_aco-1.5(tm15936)	compard to rege-1(imm070)			treatment/ condition	strain	Number of animals that died/total	MeanLifespan	compared to WT	compared to ins-7(tm2001)_asp-12 RNAi	compard to ins-7(tm2001);rege-1(imm070)_L440
																		R1	PA14	rege-1(WT)	88/90	4.02	-	-	-		R1	PA14	ins-7(tm2001)_L440	74/75	3.64	-	-	-
																				rege-1(imm070)	73/75	2.93	<0.0001	<0.0001	-				ins-7(tm2001);rege-1(imm070)_L440	114/115	3.19	2.1e-06	0.012	-
																				acox-1.5(tm15936)	39/40	3.96	1	-	-				ins-7(tm2001)_asp-12 RNAi	80/85	3.46	1	-	-
																				rege-1(imm070);acox-1.5(tm15936)	40/40	3.56	0.0086	0.0337	2.6e-07				ins-7(tm2001);rege-1(imm070)_asp-12 RNAi	96/100	3.14	7.3e-06	0.013	1
																		R2	PA14	rege-1(WT)	58/60	3.49	-	-	-		R2	PA14	ins-7(tm2001)_L440	70/80	4.26	-	-	-
																				rege-1(imm070)	66/70	3	0.0114	1.9e-06	-				ins-7(tm2001);rege-1(imm070)_L440	77/80	3.62	7.3e-06	1.2e-05	-
																				acox-1.5(tm15936)	40/40	3.84	1	-	-				ins-7(tm2001)_asp-12 RNAi	71/80	4.26	1	-	-
																				rege-1(imm070);acox-1.5(tm15936)	40/40	3.59	1	0.1991	0.0005				ins-7(tm2001);rege-1(imm070)_asp-12 RNAi	79/80	3.75	0.0002	0.0003	0.2331
																		R3	PA14	rege-1(WT)	56/60	4.22	-	-	-		R3	PA14	ins-7(tm2001)_L440	115/115	4.49	-	-	-
																				rege-1(imm070)	39/40	2.84	<0.0001	3.5e-06	-				ins-7(tm2001);rege-1(imm070)_L440	100/100	3.1	<0.0001	<0.0001	-
																				acox-1.5(tm15936)	40/40	3.71	0.0192	-	-				ins-7(tm2001)_asp-12 RNAi	100/100	4.43	1	-	-
																				rege-1(imm070);acox-1.5(tm15936)	40/40	3.28	6.4e-07	0.0105	0.0069				ins-7(tm2001);rege-1(imm070)_asp-12 RNAi	110/115	3.21	<0.0001	<0.0001	0.9016
																			treatment/ condition	strain	Number of animals that died/total	MeanLifespan	compared to WT	compared to pqm-1(tm8184)	compared to rege-1(imm070)
																		R1	PA14	WT	88/90	4.02	-	-	-
																				rege-1(imm070)	73/75	2.93	<0.0001	<0.0001	-
																				pqm-1(tm8184)	40/40	3.9	1	-	-
																				pqm-1(tm8184);rege-1(imm070)	40/40	2.97	<0.0001	3.3e-07	1
																		R2	PA14	WT	58/60	3.49	-	-	-
																				rege-1(imm070)	66/70	3	0.0114	<0.0001	-
																				pqm-1(tm8184)	40/40	4.14	0.1273	-	-
																				pqm-1(tm8184);rege-1(imm070)	40/40	3.19	0.0074	<0.0001	1
																		R3	PA14	WT	56/60	4.22	-	-	-
																				rege-1(imm070)	39/40	2.84	<0.0001	<0.0001	-
																				pqm-1(tm8184)	40/40	3.91	0.0961	-	-
																				pqm-1(tm8184);rege-1(imm070)	40/40	2.95	7.3e-08	1.3e-05	0.0562

## Sheet: percentage of rescue
Table S1 Mean lifespan of individual experiment, Average mean lifespan, Mean lifespan relative to wild-type, Rescue percentage (%)
All the number are present in days; R1-3 :represent thre biological replicates
OP50-Fed								PA14-fed in various mutants									PA14-fed in various genes knockdown by RNAi
	R1	R2	R3	average (days)	rescue(%)	relative lifespan comared to WT		daf-2(e1370)	R1	R2	R3		average	rescue(%)	extend lifespan comared to WT		acox-1.5 RNAi in WT	R1	R2	R3	average	rescue(%)	extend lifespan comared to WT
N2	22.48	15.87	17.06	18.47	44.7162	100		WT	4.02	3.75	3.61		3.79333	40.3965	100		WT_L440	3.83	4.11	4.59	4.17667	100	100
rege-1(tm2265)	19.1	13.82	13.35	15.4233	0	83.5048		rege-1(imm070)	2.52	2.79	2.81		2.70667	0	71.3533		rege-1(imm070)_L440	2.99	2.99	3.75	3.24333	0	77.6536
ets-4(ok165)	26.73	19.88	20.1	22.2367	100	120.393		daf-2(e1370)	4.93	5.3	5.96		5.39667	100	142.267		rege-1(WT)_acox-1.5 RNAi	2.98	2.91	3.64	3.17667	-7.14286	76.0575
rege-1(tm2265);ets-4(ok165)	23.64	20.41	22.47	22.1733	99.0705	120.051		daf-2(e1370);rege-1(imm070)	5.97	5.77	5.92		5.88667	118.216	155.185		rege-1(imm070)_acox-1.5 RNAi	3.18	3.24	4.18	3.53333	31.0714	84.597
	R1	R2	R3	average	rescue(%)	relative lifespan comared to WT		rsks-1(tm1714)	R1	R2	R3		average	rescue(%)	extend lifespan comared to WT		ech-9 RNAi in WT	R1	R2	R3	average	rescue(%)	extend lifespan comared to WT
WT	15.15	15.87	15.45	15.49	46.7967	100		WT	4.02	3.49	4.22		3.91	113.41	100		WT_L440	3.45	3.83	4.11	3.79667	114.407	100
rege(imm070)	13.51	13.2	11.36	12.69	0	81.9238		rege-1(imm070)	2.93	3	2.84		2.92333	0	74.7656		rege-1(imm070)_L440	2.83	2.99	2.87	2.89667	0	76.295
ets4(ok165)	18.32	18.26	19.44	18.6733	100	120.551		rsks-1(tm1714)	3.75	3.82	3.81		3.79333	100	97.0162		WT_ech-9_RNAi	3.23	3.92	3.9	3.68333	100	97.0149
rege-1(imm070);ets4(ok165)	19.44	18.55	18.49	18.8267	102.563	121.541		rsks-1(tm1714);rege-1(imm070)	3.81	3.5	4.31		3.87333	109.195	99.0622		rege-1(imm070)_ech-9 RNAi	3.12	3.21	3.21	3.18	36.0169	83.7577
								raga-1(ok386)	R1	R2	R3		average	rescue(%)	extend lifespan comared to WT		asp-12 RNAi in WT	R1	R2	R3	average	rescue(%)	extend lifespan comared to WT
PA14-fed								WT	4.02	3.75	3.61		3.79333	79.902	100		WT_L440	3.7	3.59	3.91	3.73333	123.81	100
	R1	R2	R3	average	rescue(%)	extend lifespan comared to WT		rege-1(imm070)	2.52	2.79	2.81		2.70667	0	71.3533		rege-1(imm070)_L440	2.81	2.84	2.95	2.86667	0	76.7857
N2	4.06	4.29	3.82	4.05667	111.019	100		raga-1(ok386)	4.16	4.1	3.94		4.06667	100	107.206		WT_asp-12 RNAi	3.56	3.63	3.51	3.56667	100	95.5357
rege-1(tm2265)	2.76	2.96	2.42	2.71333	0	66.8858		raga-1(ok386);rege-1(imm070)	4.06	4.45	3.88		4.13	104.657	108.875		rege-1(imm070)_asp-12 RNAi	3.09	3.16	2.94	3.06333	28.0952	82.0536
ets-4(ok165)	4.07	3.75	3.95	3.92333	100	96.7132
rege-1(tm2265); ets-4(ok165)	4.23	4.06	4.11	4.13333	117.355	101.89		ins-7(tm2001)	R1	R2	R3	R4	average	rescue(%)	extend lifespan comared to WT		ech-9 RNAi in ins-7(tm2001)	R1	R2	R3	average	rescue(%)	relative lifespan comared to ins-7(tm2001)
								WT	4.63	3.67	3.71	4.24	4.00333	88.361	100		ins-7(tm2001)_L440	3.64	4.26	3.72	3.87333	100	100
	R1	R2	R3	average	rescue(%)	extend lifespan comared to WT		rege-1(imm070)	2.89	2.7	2.7	2.7	2.76333	0	69.0258		ins-7(tm2001);rege-1(imm070)_L440	2.83	3.62	3.07	3.17333	39.1924	81.9277
WT	4.02	3.75	3.61	3.79333	87.1658	100		ins-7 (tm2001)	4.92	3.42	4.16	4.33	4.16667	100	104.08		ins-7(tm2001)_ech-9 RNAi	3.54	3.83	3.46	3.61	-	93.2014
rege-1(imm070)	2.52	2.79	2.81	2.70667	0	71.3533		ins-7 (tm2001);rege-1(imm070)	3.48	3.08	3.38	3.05	3.31333	39.1924	82.7644		ins-7(tm2001);rege-1(imm070)_ech-9 RNAi	3.04	4	3.37	3.47	64.9758	89.5869
ets-4(ok165)	4.33	3.91	3.62	3.95333	100	104.218
rege-1(imm070);ets-4(ok1651)	4.25	3.95	3.67	3.95667	100.267	104.306		acox-1.5(tm15936)	R1	R2	R3		average	rescue(%)	extend lifespan comared to WT		asp-12 RNAi in ins-7(tm2001)	R1	R2	R3	average	rescue(%)	relative lifespan comared to ins-7(tm2001)
								WT	4.02	3.49	4.22		3.91	108.029	100		ins-7(tm2001)_L440	3.64	4.26	4.49	4.13	100	100
								rege-1(imm070)	2.93	3	2.84		2.92333	0	74.7656		ins-7(tm2001);rege-1(imm070)_L440	3.19	3.62	3.1	3.30333	39.1924	79.9839
								acox-1.5(tm15936)	3.96	3.84	3.71		3.83667	100	98.1245		ins-7(tm2001)_asp-12 RNAi	3.46	4.26	4.43	4.05	-	98.063
								acox-1.5(tm15936);rege-1(imm070)	3.56	3.59	3.28		3.47667	60.5839	88.9173		ins-7(tm2001);rege-1(imm070)_asp-12 RNAi	3.14	3.75	3.21	3.36667	0.439	81.5174
