# Supplementary material for: Rege-1 promotes C. elegans survival by modulating IIS and TOR pathways
Source: PLoS Genet. 2023 Aug 9;19(8):e1010869. doi: 10.1371/journal.pgen.1010869 (PMC10441803; doi:10.1371/journal.pgen.1010869)
Supplement: S2 Table — (XLSX) [file pgen.1010869.s006.xlsx]

## Sheet: 工作表1
Table S2: Log(2) Fold Change Values of Differentially Expressed Genes in rege-1(imm070)
Only adjusted P values below 0.05 are shown. "NA" indicates that the fold change is not statistically significant.
GeneID	OP50 Fed		PA14 Fed				Cluster 1 (upregulated gene in OP50 & PA14)				Cluster 2 (upregulated gene in OP50)				Cluster 3 (upregulated gene in PA14)				Cluster 4 (down-regulated gene in OP50 & PA14)				Cluster 5 (down-regulated gene in OP50)				Cluster 6 (down-regulated gene in PA14)
	rege-1(imm070) v.s. N2 Log(2) fold change	rege-1(imm070) v.s. rege-1(imm070);ets-4(ok165) Log(2) fold change	rege-1(imm070) v.s. N2 Log(2) fold change	rege-1(imm070) v.s. rege-1(imm070);ets-4(ok165) Log(2) fold change			WormBase Gene ID	Public Name	Sequence Name		WormBase Gene ID	Public Name	Sequence Name		WormBase Gene ID	Public Name	NAME		WormBase Gene ID	Public Name	Sequence Name		WormBase Gene ID	Public Name	Sequence Name		WormBase Gene ID	Public Name	Sequence Name
WBGene00000001	NA	NA	NA	NA			WBGene00043062	clec-80	Y54G2A.39		WBGene00000081	ads-1	Y50D7A.7		WBGene00000216	asp-3	H22K11.1		WBGene00000785	cpr-5	W07B8.5		WBGene00012672	Y39B6A.10	Y39B6A.10		WBGene00000941	ddp-1	Y39A3CR.4
WBGene00000002	NA	NA	NA	NA			WBGene00021160	gba-4	Y4C6B.6		WBGene00000212	asm-2	ZK455.4		WBGene00000218	asp-5	F21F8.3		WBGene00008341	ttr-44	C56A3.2		WBGene00001399	fat-7	F10D2.9		WBGene00012094	T27E9.2	T27E9.2
WBGene00000003	NA	NA	NA	NA			WBGene00004172	pqn-92	Y75B8A.27		WBGene00000448	pros-1	K12H4.1		WBGene00000615	col-38	F54C9.4		WBGene00009895	scl-2	F49E11.10		WBGene00006565	tfg-1	Y63D3A.5		WBGene00004409	rla-1	Y37E3.7
WBGene00000004	NA	NA	NA	NA			WBGene00002090	ins-7	ZK1251.2		WBGene00000539	cln-3.1	F07B10.1		WBGene00001132	alp-1	T11B7.4		WBGene00015759	C14C6.5	C14C6.5		WBGene00007196	B0513.4	B0513.4		WBGene00004434	rpl-22	C27A2.2
WBGene00000005	NA	NA	NA	NA			WBGene00021590	Y46D2A.2	Y46D2A.2		WBGene00000695	col-121	F56D5.1		WBGene00002081	ina-1	F54G8.3						WBGene00022076	daao-1	Y69A2AR.5		WBGene00004421	rpl-10	F10B5.1
WBGene00000006	NA	NA	NA	NA			WBGene00004990	spp-5	T08A9.9		WBGene00000858	cwn-2	W01B6.1		WBGene00002271	lec-8	R07B1.10						WBGene00021093	W08F4.3	W08F4.3		WBGene00012747	Y40H7A.10	Y40H7A.10
WBGene00000007	NA	NA	NA	NA			WBGene00013037	Y49E10.18	Y49E10.18		WBGene00001108	dsl-6	H02I12.4		WBGene00003163	mdl-1	R03E9.1						WBGene00016636	perm-2	C44B12.1		WBGene00010124	F55G11.4	F55G11.4
WBGene00000008	NA	NA	NA	NA			WBGene00045416	Y37H2A.14	Y37H2A.14		WBGene00001432	fkb-7	B0511.1		WBGene00003776	nmy-1	F52B10.1						WBGene00017501	pud-3	F15E11.15		WBGene00016721	C46G7.1	C46G7.1
WBGene00000009	NA	NA	NA	NA			WBGene00004988	spp-3	T08A9.7		WBGene00001858	hil-7	C01B10.5		WBGene00004001	pgp-7	T21E8.2						WBGene00000696	col-122	T05A1.2		WBGene00015933	C17H12.8	C17H12.8
WBGene00000010	NA	NA	NA	NA			WBGene00001158	ech-9	F01G10.3		WBGene00002222	klp-11	F20C5.2		WBGene00004169	pqn-89	Y73B6BR.1						WBGene00017498	pud-4	F15E11.12		WBGene00020128	R193.2	R193.2
WBGene00000012	NA	NA	NA	NA			WBGene00011713	htrl-1	T11F9.12		WBGene00003773	nlt-1	ZK892.2		WBGene00004796	sid-2	ZK520.2						WBGene00004728	sax-2	F21H11.2		WBGene00012968	Y48A6B.7	Y48A6B.7
WBGene00000013	NA	NA	NA	NA			WBGene00017678	asp-12	F21F8.4		WBGene00004994	spp-9	T25C12.2		WBGene00006796	unc-62	T28F12.2						WBGene00018793	mrpl-40	F54C4.1		WBGene00010123	F55G11.2	F55G11.2
WBGene00000014	NA	NA	NA	NA			WBGene00020954	W02G9.4	W02G9.4		WBGene00004995	spp-10	C28C12.7		WBGene00007565	clec-48	C14A6.1						WBGene00015273	mct-2	C01B4.9		WBGene00011979	sysm-1	T24B8.5
WBGene00000015	NA	NA	NA	NA			WBGene00012134	T28F3.8	T28F3.8		WBGene00004997	spp-12	T22G5.7		WBGene00008698	F11D11.3	F11D11.3						WBGene00015565	C07D8.6	C07D8.6		WBGene00010745	dod-17	K10D11.1
WBGene00000016	NA	NA	NA	NA			WBGene00017592	F19C7.2	F19C7.2		WBGene00006852	unc-129	C53D6.2		WBGene00008891	clec-42	F16H6.1						WBGene00013996	ZK550.2	ZK550.2		WBGene00010125	dod-22	F55G11.5
WBGene00000017	NA	NA	NA	NA			WBGene00010899	M28.8	M28.8		WBGene00006942	wrk-1	F41D9.3		WBGene00009434	F35E12.10	F35E12.10						WBGene00020938	clec-218	W02D7.2		WBGene00001500	ftn-1	C54F6.14
WBGene00000018	NA	NA	NA	NA			WBGene00004987	spp-2	T08A9.12		WBGene00007506	fbxc-58	C10C5.2		WBGene00009574	F40E10.6	F40E10.6						WBGene00018910	F56A4.2	F56A4.2		WBGene00011362	cest-1.1	T02B5.1
WBGene00000019	NA	NA	NA	NA			WBGene00010660	K08D8.6	K08D8.6		WBGene00007808	best-7	C29F4.2		WBGene00010204	cpr-9	F57F5.1						WBGene00021224	clec-209	Y19D10A.9		WBGene00010790	adh-1	K12G11.3
WBGene00000020	NA	NA	NA	NA			WBGene00015052	clec-52	B0218.8		WBGene00007829	oac-5	C31A11.1		WBGene00010750	K10D11.6	K10D11.6						WBGene00003473	mtl-1	K11G9.6		WBGene00001564	icl-1	C05E4.9
WBGene00000021	NA	NA	NA	NA			WBGene00020662	T21H3.1	T21H3.1		WBGene00007899	C33D9.5	C33D9.5		WBGene00011069	ceh-62	R06F6.6						WBGene00003096	lys-7	C02A12.4		WBGene00003778	nnt-1	C15H9.1
WBGene00000022	1.45919	1.47878	1.30042	1.58297			WBGene00009877	F49C12.7	F49C12.7		WBGene00007900	C33D9.6	C33D9.6		WBGene00011978	T24B8.4	T24B8.4						WBGene00016052	dod-3	C24B9.9		WBGene00001752	gst-4	K08F4.7
WBGene00000023	NA	NA	NA	1.06441			WBGene00000215	asp-2	T18H9.2		WBGene00008221	nhr-168	C50B6.8		WBGene00012018	T25C12.3	T25C12.3						WBGene00004798	sip-1	F43D9.4		WBGene00016274	C30G12.2	C30G12.2
WBGene00000024	NA	NA	NA	NA			WBGene00012201	W02B12.1	W02B12.1		WBGene00008519	cyp-13B1	F02C12.5		WBGene00012274	W05B5.1	W05B5.1						WBGene00002263	lea-1	K08H10.1		WBGene00008607	F09B12.3	F09B12.3
WBGene00000025	NA	NA	NA	NA			WBGene00021118	clec-125	W09G10.6		WBGene00008542	scav-6	F07A5.3		WBGene00012947	Y47H9C.1	Y47H9C.1						WBGene00021658	Y48G1A.2	Y48G1A.2		WBGene00050904	Y70C5A.3	Y70C5A.3
WBGene00000026	NA	NA	NA	NA			WBGene00002058	ifd-2	F25E2.4		WBGene00008553	F07C6.2	F07C6.2		WBGene00015217	tes-1	B0496.8						WBGene00011596	T07G12.5	T07G12.5		WBGene00009221	acs-2	F28F8.2
WBGene00000027	NA	NA	NA	NA			WBGene00020579	T19D12.4	T19D12.4		WBGene00008563	F07H5.13	F07H5.13		WBGene00015713	C12D12.1	C12D12.1						WBGene00021898	Y54G2A.36	Y54G2A.36		WBGene00016630	acer-1	C44B7.10
WBGene00000028	NA	NA	NA	NA			WBGene00004058	pmp-1	C44B7.8		WBGene00008621	F09C8.1	F09C8.1		WBGene00016260	rege-1	C30F12.1						WBGene00021035	W05F2.3	W05F2.3		WBGene00015381	C03B1.13	C03B1.13
WBGene00000029	NA	NA	NA	NA			WBGene00013900	ugt-18	ZC443.5		WBGene00008692	scav-4	F11C1.3		WBGene00016845	C50F7.5	C50F7.5						WBGene00016178	mesp-1	C28C12.2		WBGene00004485	rps-16	T01C3.6
WBGene00000030	NA	NA	NA	NA			WBGene00008167	acox-1.5	C48B4.1		WBGene00008779	F14B4.1	F14B4.1		WBGene00017591	nspg-10	F19C7.1						WBGene00004163	pqn-82	Y39A3CR.7		WBGene00000169	aqp-1	F32A5.5
WBGene00000031	NA	NA	NA	NA			WBGene00010062	lipl-1	F54F3.3		WBGene00008971	F20C5.6	F20C5.6		WBGene00017727	F22H10.3	F22H10.3										WBGene00007331	pho-11	C05C10.4
WBGene00000032	NA	NA	NA	NA			WBGene00000219	asp-6	F21F8.7		WBGene00009292	F31D4.5	F31D4.5		WBGene00017904	lim-8	F28F5.3										WBGene00008566	acox-1.3	F08A8.3
WBGene00000033	NA	NA	NA	NA			WBGene00004989	spp-4	T08A9.8		WBGene00009520	clec-168	F38A1.7		WBGene00018350	ifo-1	F42C5.10										WBGene00007605	hrg-7	C15C8.3
WBGene00000034	NA	NA	NA	NA			WBGene00008199	C49C3.9	C49C3.9		WBGene00009526	clec-169	F38A1.14		WBGene00019273	H43E16.1	H43E16.1										WBGene00004426	rpl-14	C04F12.4
WBGene00000035	NA	NA	NA	NA			WBGene00019914	clec-150	R06B10.3		WBGene00009698	F44F1.6	F44F1.6		WBGene00019435	K06A9.1	K06A9.1										WBGene00016493	C37A2.7	C37A2.7
WBGene00000036	NA	NA	NA	NA			WBGene00000022	abt-4	Y39D8C.1		WBGene00009798	F46G10.4	F46G10.4		WBGene00019978	hacd-1	R09B5.6										WBGene00004481	rps-12	F54E7.2
WBGene00000037	NA	1.16768	NA	NA			WBGene00018237	irg-7	F40F4.6		WBGene00010461	K01D12.1	K01D12.1		WBGene00021020	W04B5.3	W04B5.3										WBGene00020029	R12C12.9	R12C12.9
WBGene00000038	NA	NA	NA	NA			WBGene00019895	aagr-2	R05F9.12		WBGene00010749	K10D11.5	K10D11.5		WBGene00021581	clec-70	Y46C8AL.3										WBGene00004478	rps-9	F40F8.10
WBGene00000039	NA	1.23204	NA	NA			WBGene00010897	lact-3	M28.6		WBGene00010822	M01G12.9	M01G12.9		WBGene00021805	nspg-7.2	Y53G8AM.5										WBGene00019619	asp-14	K10C2.3
WBGene00000040	NA	-0.717497	NA	NA			WBGene00007112	B0035.13	B0035.13		WBGene00010877	lact-4	M05D6.4		WBGene00022276	nlp-40	Y74C9A.2										WBGene00008583	ugt-65	F08G5.5
WBGene00000041	NA	NA	NA	NA			WBGene00007857	C31H5.6	C31H5.6		WBGene00011175	R09E10.5	R09E10.5		WBGene00044457	C18H7.11	C18H7.11
WBGene00000042	NA	NA	NA	NA			WBGene00021814	mfsd-8	Y53G8AR.7		WBGene00011222	R10H10.3	R10H10.3		WBGene00045305	ZC250.4	ZC250.4
WBGene00000043	NA	NA	NA	NA			WBGene00019146	H02F09.3	H02F09.3		WBGene00011508	T05H10.3	T05H10.3
WBGene00000044	NA	NA	NA	NA			WBGene00015949	C18A11.3	C18A11.3		WBGene00012239	W04A8.4	W04A8.4
WBGene00000045	NA	NA	NA	NA			WBGene00019682	K12H4.7	K12H4.7		WBGene00012571	Y37H2A.11	Y37H2A.11
WBGene00000046	NA	NA	NA	NA			WBGene00009237	F28H7.3	F28H7.3		WBGene00012680	Y39B6A.21	Y39B6A.21
WBGene00000047	NA	1.89799	NA	NA			WBGene00009393	clec-62	F35C5.5		WBGene00013035	Y49E10.16	Y49E10.16
WBGene00000048	NA	NA	NA	NA			WBGene00000214	asp-1	Y39B6A.20		WBGene00013439	Y66D12A.13	Y66D12A.13
WBGene00000049	NA	NA	NA	NA							WBGene00013716	Y106G6H.1	Y106G6H.1
WBGene00000050	NA	NA	NA	NA							WBGene00013899	ZC443.4	ZC443.4
WBGene00000051	NA	NA	NA	NA							WBGene00014135	ZK896.4	ZK896.4
WBGene00000053	NA	NA	NA	NA							WBGene00014136	ZK896.5	ZK896.5
WBGene00000054	NA	NA	NA	NA							WBGene00014836	T09F5.12	T09F5.12
WBGene00000055	NA	NA	NA	NA							WBGene00015389	scav-1	C03F11.3
WBGene00000056	NA	NA	NA	NA							WBGene00015471	lmp-2	C05D9.2
WBGene00000057	NA	NA	NA	NA							WBGene00015522	C06E1.7	C06E1.7
WBGene00000058	NA	NA	NA	NA							WBGene00015930	cest-4	C17H12.4
WBGene00000059	NA	NA	NA	NA							WBGene00015947	C18A11.1	C18A11.1
WBGene00000060	NA	NA	NA	NA							WBGene00016335	gba-1	C33C12.3
WBGene00000061	NA	NA	NA	NA							WBGene00016502	C37C3.10	C37C3.10
WBGene00000062	NA	NA	NA	NA							WBGene00016546	C40A11.3	C40A11.3
WBGene00000063	NA	NA	NA	0.410262							WBGene00016769	C49C8.5	C49C8.5
WBGene00000064	NA	NA	NA	NA							WBGene00016920	C54E4.5	C54E4.5
WBGene00000065	NA	NA	NA	0.489869							WBGene00017417	F13B6.2	F13B6.2
WBGene00000066	NA	NA	NA	NA							WBGene00017687	ets-4	F22A3.1
WBGene00000067	NA	NA	NA	NA							WBGene00018342	F42A10.6	F42A10.6
WBGene00000068	NA	1.18505	NA	NA							WBGene00018398	sptl-2	F43H9.2
WBGene00000069	NA	NA	NA	NA							WBGene00019213	H20E11.1	H20E11.1
WBGene00000070	NA	NA	NA	NA							WBGene00019227	sgca-1	H22K11.4
WBGene00000071	NA	NA	NA	NA							WBGene00019279	K01A2.4	K01A2.4
WBGene00000072	NA	NA	NA	NA							WBGene00019426	cutl-16	K06A1.3
WBGene00000073	NA	NA	NA	NA							WBGene00020456	fbxa-60	T12B5.10
WBGene00000074	NA	NA	NA	NA							WBGene00020976	oac-51	W03B1.7
WBGene00000075	NA	NA	NA	NA							WBGene00021335	spp-23	Y34D9A.11
WBGene00000079	NA	NA	NA	NA							WBGene00021503	ctsa-4.2	Y40D12A.2
WBGene00000080	NA	NA	NA	NA							WBGene00021585	clec-74	Y46C8AL.8
WBGene00000081	1.08304	0.830968	NA	NA							WBGene00021602	clec-205	Y46H3B.1
WBGene00000082	NA	1.64849	NA	NA							WBGene00021726	bath-10	Y49F6C.4
WBGene00000083	NA	NA	NA	NA							WBGene00021979	Y58A7A.5	Y58A7A.5
WBGene00000084	NA	NA	NA	NA							WBGene00022040	Y65B4BR.1	Y65B4BR.1
WBGene00000085	NA	NA	NA	NA							WBGene00022413	Y102A11A.3	Y102A11A.3
WBGene00000086	NA	NA	NA	NA							WBGene00022441	Y110A2AL.4	Y110A2AL.4
WBGene00000088	NA	NA	NA	NA							WBGene00022847	ZK1055.6	ZK1055.6
WBGene00000089	NA	NA	NA	NA							WBGene00023407	cex-1	F56D1.6
WBGene00000090	NA	NA	NA	NA							WBGene00044073	tag-244	C34H4.3
WBGene00000092	NA	NA	NA	NA							WBGene00044284	spp-21	T25C12.4
WBGene00000093	NA	NA	NA	NA							WBGene00044469	clec-173	T26C12.6
WBGene00000094	NA	NA	NA	NA							WBGene00044574	F23G4.1	F23G4.1
WBGene00000095	NA	NA	NA	NA							WBGene00077593	C49G7.12	C49G7.12
WBGene00000096	NA	NA	NA	NA
WBGene00000097	NA	NA	NA	NA
WBGene00000098	NA	NA	NA	NA
WBGene00000099	NA	NA	NA	NA
WBGene00000100	NA	NA	NA	NA
WBGene00000101	NA	NA	NA	NA
WBGene00000102	NA	NA	NA	NA
WBGene00000103	NA	NA	NA	NA
WBGene00000105	NA	NA	NA	NA
WBGene00000106	NA	-0.76149	NA	NA
WBGene00000107	NA	-0.907537	NA	NA
WBGene00000108	NA	NA	NA	NA
WBGene00000109	NA	NA	NA	NA
WBGene00000110	NA	NA	NA	NA
WBGene00000111	NA	-1.77399	NA	NA
WBGene00000112	NA	NA	NA	NA
WBGene00000113	NA	-0.887217	NA	-0.761232
WBGene00000114	NA	NA	NA	NA
WBGene00000115	NA	NA	NA	NA
WBGene00000116	NA	NA	NA	NA
WBGene00000117	NA	NA	NA	NA
WBGene00000118	NA	NA	NA	NA
WBGene00000120	NA	NA	NA	NA
WBGene00000121	NA	NA	NA	NA
WBGene00000122	NA	NA	NA	NA
WBGene00000123	NA	NA	NA	NA
WBGene00000133	NA	NA	NA	NA
WBGene00000134	NA	NA	NA	NA
WBGene00000135	NA	NA	NA	NA
WBGene00000136	NA	NA	NA	NA
WBGene00000137	NA	NA	NA	NA
WBGene00000138	NA	NA	NA	NA
WBGene00000139	NA	NA	NA	NA
WBGene00000140	NA	NA	NA	NA
WBGene00000142	NA	NA	NA	NA
WBGene00000143	NA	NA	NA	NA
WBGene00000144	NA	NA	NA	NA
WBGene00000145	NA	NA	NA	NA
WBGene00000146	NA	NA	NA	NA
WBGene00000147	NA	NA	NA	NA
WBGene00000148	NA	NA	NA	NA
WBGene00000149	NA	NA	0.523868	NA
WBGene00000150	NA	NA	NA	NA
WBGene00000151	NA	NA	NA	NA
WBGene00000155	NA	NA	NA	NA
WBGene00000156	NA	NA	NA	NA
WBGene00000157	NA	NA	NA	NA
WBGene00000158	NA	NA	NA	NA
WBGene00000159	NA	NA	NA	NA
WBGene00000160	NA	NA	NA	NA
WBGene00000161	NA	NA	NA	NA
WBGene00000162	NA	NA	NA	NA
WBGene00000163	NA	NA	NA	NA
WBGene00000164	NA	NA	NA	NA
WBGene00000165	NA	NA	NA	NA
WBGene00000166	NA	NA	NA	NA
WBGene00000168	NA	-0.944724	NA	NA
WBGene00000169	NA	-1.95176	-1.26383	-1.66722
WBGene00000170	NA	NA	NA	NA
WBGene00000171	NA	NA	NA	NA
WBGene00000172	NA	NA	NA	NA
WBGene00000173	NA	NA	NA	NA
WBGene00000174	NA	NA	NA	NA
WBGene00000175	NA	NA	NA	NA
WBGene00000176	NA	NA	NA	NA
WBGene00000177	NA	NA	NA	NA
WBGene00000178	NA	NA	NA	-0.55435
WBGene00000179	NA	NA	NA	NA
WBGene00000180	NA	NA	NA	NA
WBGene00000181	NA	NA	NA	NA
WBGene00000182	NA	NA	NA	NA
WBGene00000183	NA	NA	NA	NA
WBGene00000184	NA	NA	NA	NA
WBGene00000185	NA	NA	NA	NA
WBGene00000186	NA	NA	NA	NA
WBGene00000187	NA	NA	NA	NA
WBGene00000188	NA	NA	NA	NA
WBGene00000189	NA	NA	NA	NA
WBGene00000190	NA	NA	NA	NA
WBGene00000191	NA	NA	NA	NA
WBGene00000192	NA	NA	NA	NA
WBGene00000193	NA	NA	NA	NA
WBGene00000195	NA	NA	NA	NA
WBGene00000196	NA	NA	NA	NA
WBGene00000197	NA	NA	NA	NA
WBGene00000198	NA	NA	NA	NA
WBGene00000199	NA	NA	NA	NA
WBGene00000200	NA	NA	NA	NA
WBGene00000201	NA	NA	NA	NA
WBGene00000202	NA	NA	NA	NA
WBGene00000203	NA	NA	NA	NA
WBGene00000204	NA	NA	NA	NA
WBGene00000205	NA	NA	NA	NA
WBGene00000206	NA	NA	NA	NA
WBGene00000207	NA	-1.18425	NA	-0.619006
WBGene00000208	NA	NA	NA	NA
WBGene00000209	NA	NA	NA	-0.768141
WBGene00000210	NA	NA	NA	-0.95647
WBGene00000211	NA	NA	NA	NA
WBGene00000212	1.55772	1.35902	NA	NA
WBGene00000213	NA	-1.76409	-1.34984	NA
WBGene00000214	1.78546	1.59685	1.4307	2.02956
WBGene00000215	1.5748	1.25214	1.26572	1.70367
WBGene00000216	1.49135	NA	1.14472	0.722173
WBGene00000217	NA	NA	NA	NA
WBGene00000218	NA	NA	0.756966	0.891116
WBGene00000219	1.45638	0.989127	1.3898	1.63796
WBGene00000220	NA	NA	NA	NA
WBGene00000221	NA	NA	NA	NA
WBGene00000222	NA	NA	NA	NA
WBGene00000223	NA	NA	NA	NA
WBGene00000224	NA	NA	NA	NA
WBGene00000225	NA	NA	NA	NA
WBGene00000226	NA	NA	NA	NA
WBGene00000227	NA	NA	NA	NA
WBGene00000228	NA	NA	NA	NA
WBGene00000229	NA	-0.969456	NA	NA
WBGene00000230	NA	-0.76023	NA	-0.43004
WBGene00000231	NA	-0.744282	NA	NA
WBGene00000232	NA	1.38783	NA	NA
WBGene00000233	NA	NA	NA	NA
WBGene00000235	NA	NA	NA	NA
WBGene00000236	NA	NA	NA	NA
WBGene00000237	NA	NA	NA	NA
WBGene00000238	NA	NA	NA	NA
WBGene00000239	NA	NA	NA	-0.810925
WBGene00000240	NA	0.916601	NA	NA
WBGene00000241	NA	NA	NA	NA
WBGene00000242	NA	NA	NA	NA
WBGene00000244	NA	NA	NA	NA
WBGene00000245	NA	NA	NA	NA
WBGene00000246	NA	1.15032	NA	NA
WBGene00000247	NA	NA	NA	NA
WBGene00000248	NA	NA	NA	NA
WBGene00000249	NA	NA	NA	NA
WBGene00000250	NA	NA	NA	NA
WBGene00000251	NA	NA	NA	NA
WBGene00000252	NA	NA	NA	NA
WBGene00000253	NA	NA	NA	NA
WBGene00000254	NA	NA	NA	NA
WBGene00000255	NA	NA	NA	NA
WBGene00000256	NA	NA	NA	NA
WBGene00000257	NA	NA	NA	NA
WBGene00000259	NA	NA	NA	NA
WBGene00000262	NA	NA	NA	NA
WBGene00000263	NA	NA	NA	NA
WBGene00000264	NA	NA	NA	NA
WBGene00000265	NA	NA	NA	NA
WBGene00000266	NA	NA	NA	-0.516824
WBGene00000267	NA	NA	NA	NA
WBGene00000268	NA	NA	NA	NA
WBGene00000269	NA	NA	NA	NA
WBGene00000270	NA	NA	NA	NA
WBGene00000271	NA	NA	NA	NA
WBGene00000272	NA	1.75186	NA	NA
WBGene00000273	NA	NA	NA	0.477195
WBGene00000274	NA	NA	NA	NA
WBGene00000275	NA	NA	NA	NA
WBGene00000276	NA	NA	NA	NA
WBGene00000277	NA	NA	NA	0.647135
WBGene00000279	NA	NA	NA	NA
WBGene00000280	NA	NA	NA	NA
WBGene00000281	NA	NA	NA	NA
WBGene00000282	NA	NA	NA	NA
WBGene00000283	NA	NA	NA	NA
WBGene00000284	NA	NA	NA	NA
WBGene00000285	NA	1.10612	NA	NA
WBGene00000286	NA	NA	NA	NA
WBGene00000287	NA	NA	NA	NA
WBGene00000288	NA	NA	NA	NA
WBGene00000289	NA	NA	NA	NA
WBGene00000292	NA	NA	NA	NA
WBGene00000293	NA	NA	NA	NA
WBGene00000294	NA	NA	NA	NA
WBGene00000295	NA	NA	NA	NA
WBGene00000296	NA	NA	NA	NA
WBGene00000298	NA	0.968111	NA	NA
WBGene00000301	NA	1.00408	NA	NA
WBGene00000302	NA	NA	NA	NA
WBGene00000308	NA	NA	NA	NA
WBGene00000310	NA	NA	NA	NA
WBGene00000311	NA	NA	NA	NA
WBGene00000366	NA	NA	NA	NA
WBGene00000367	NA	NA	NA	NA
WBGene00000368	NA	NA	NA	NA
WBGene00000369	NA	NA	NA	NA
WBGene00000370	NA	NA	NA	NA
WBGene00000371	NA	NA	NA	-0.678354
WBGene00000372	NA	NA	NA	NA
WBGene00000373	NA	NA	NA	NA
WBGene00000374	NA	NA	NA	NA
WBGene00000375	NA	NA	NA	NA
WBGene00000376	NA	NA	NA	NA
WBGene00000377	NA	NA	NA	NA
WBGene00000378	NA	NA	NA	NA
WBGene00000379	NA	NA	NA	NA
WBGene00000380	NA	NA	NA	NA
WBGene00000381	NA	NA	NA	NA
WBGene00000382	NA	NA	NA	NA
WBGene00000383	NA	NA	NA	NA
WBGene00000386	NA	NA	NA	NA
WBGene00000387	NA	NA	NA	NA
WBGene00000388	NA	NA	NA	NA
WBGene00000389	NA	NA	NA	NA
WBGene00000390	NA	NA	NA	NA
WBGene00000391	NA	NA	NA	NA
WBGene00000392	NA	NA	NA	NA
WBGene00000393	NA	NA	NA	NA
WBGene00000395	NA	NA	NA	NA
WBGene00000396	NA	NA	NA	NA
WBGene00000397	NA	1.23368	NA	NA
WBGene00000399	NA	NA	-1.48605	NA
WBGene00000401	NA	NA	NA	NA
WBGene00000402	NA	NA	-1.84375	NA
WBGene00000403	NA	NA	NA	NA
WBGene00000405	NA	NA	NA	NA
WBGene00000406	NA	NA	NA	NA
WBGene00000407	NA	NA	NA	NA
WBGene00000408	NA	NA	NA	NA
WBGene00000409	NA	NA	NA	NA
WBGene00000410	NA	NA	NA	NA
WBGene00000411	NA	NA	NA	NA
WBGene00000412	NA	NA	NA	NA
WBGene00000413	NA	NA	NA	NA
WBGene00000414	NA	0.892729	NA	NA
WBGene00000415	NA	NA	NA	NA
WBGene00000416	NA	NA	NA	NA
WBGene00000417	NA	NA	NA	NA
WBGene00000418	NA	NA	NA	NA
WBGene00000419	NA	NA	NA	NA
WBGene00000420	NA	NA	NA	NA
WBGene00000421	NA	NA	NA	NA
WBGene00000422	NA	NA	NA	NA
WBGene00000423	NA	NA	NA	NA
WBGene00000424	NA	NA	NA	NA
WBGene00000425	NA	NA	NA	NA
WBGene00000426	NA	NA	NA	NA
WBGene00000427	NA	NA	NA	NA
WBGene00000428	NA	NA	NA	NA
WBGene00000429	NA	NA	NA	NA
WBGene00000430	NA	NA	NA	NA
WBGene00000431	NA	1.5179	NA	NA
WBGene00000432	NA	NA	NA	NA
WBGene00000433	NA	NA	NA	NA
WBGene00000434	NA	NA	NA	NA
WBGene00000435	NA	NA	NA	NA
WBGene00000436	NA	NA	NA	NA
WBGene00000437	NA	NA	NA	NA
WBGene00000438	NA	NA	NA	NA
WBGene00000439	NA	NA	NA	NA
WBGene00000440	NA	NA	NA	NA
WBGene00000441	NA	NA	NA	NA
WBGene00000442	NA	NA	NA	NA
WBGene00000443	NA	NA	NA	NA
WBGene00000444	NA	NA	NA	NA
WBGene00000445	NA	NA	NA	NA
WBGene00000446	NA	NA	NA	NA
WBGene00000447	NA	NA	NA	NA
WBGene00000448	1.0808	1.40368	NA	NA
WBGene00000449	NA	NA	NA	NA
WBGene00000450	NA	NA	NA	NA
WBGene00000451	NA	NA	NA	NA
WBGene00000452	NA	NA	NA	NA
WBGene00000453	NA	1.53009	NA	NA
WBGene00000454	NA	NA	NA	NA
WBGene00000455	NA	NA	NA	NA
WBGene00000457	NA	NA	NA	NA
WBGene00000458	NA	NA	NA	NA
WBGene00000459	NA	NA	NA	NA
WBGene00000460	NA	NA	NA	NA
WBGene00000461	NA	NA	NA	NA
WBGene00000462	NA	NA	NA	NA
WBGene00000463	NA	1.06314	NA	NA
WBGene00000464	NA	NA	NA	NA
WBGene00000465	NA	-1.01179	NA	NA
WBGene00000466	NA	NA	NA	NA
WBGene00000467	NA	NA	NA	NA
WBGene00000468	NA	NA	NA	NA
WBGene00000469	1.31609	NA	NA	NA
WBGene00000472	NA	NA	NA	NA
WBGene00000473	NA	-0.918598	NA	NA
WBGene00000474	NA	-0.757526	NA	-0.557131
WBGene00000475	NA	NA	NA	NA
WBGene00000476	NA	NA	NA	NA
WBGene00000477	NA	NA	NA	NA
WBGene00000478	NA	NA	NA	NA
WBGene00000479	NA	NA	NA	NA
WBGene00000480	NA	NA	NA	NA
WBGene00000481	NA	NA	NA	NA
WBGene00000482	NA	NA	NA	NA
WBGene00000483	NA	NA	NA	NA
WBGene00000484	NA	NA	NA	NA
WBGene00000485	NA	NA	NA	NA
WBGene00000487	NA	NA	NA	NA
WBGene00000488	NA	1.59756	NA	NA
WBGene00000490	NA	NA	NA	NA
WBGene00000491	NA	NA	NA	NA
WBGene00000492	NA	NA	NA	NA
WBGene00000493	NA	1.59882	NA	NA
WBGene00000496	NA	NA	NA	NA
WBGene00000497	NA	NA	NA	NA
WBGene00000498	NA	-0.950679	NA	NA
WBGene00000499	NA	NA	NA	NA
WBGene00000500	NA	NA	NA	NA
WBGene00000501	NA	NA	NA	NA
WBGene00000502	NA	NA	NA	NA
WBGene00000503	NA	NA	NA	NA
WBGene00000506	NA	NA	NA	NA
WBGene00000507	NA	NA	NA	NA
WBGene00000508	NA	NA	NA	NA
WBGene00000509	NA	NA	NA	NA
WBGene00000510	NA	NA	NA	NA
WBGene00000511	NA	NA	NA	NA
WBGene00000512	NA	NA	NA	NA
WBGene00000513	NA	NA	NA	NA
WBGene00000514	NA	NA	NA	NA
WBGene00000515	NA	NA	NA	NA
WBGene00000516	NA	NA	NA	NA
WBGene00000517	NA	NA	NA	NA
WBGene00000518	NA	NA	NA	NA
WBGene00000519	NA	NA	NA	NA
WBGene00000520	NA	NA	NA	NA
WBGene00000521	NA	1.75421	NA	NA
WBGene00000522	NA	NA	NA	NA
WBGene00000523	NA	NA	NA	NA
WBGene00000524	NA	NA	NA	NA
WBGene00000525	NA	NA	NA	NA
WBGene00000526	NA	NA	NA	NA
WBGene00000527	NA	NA	NA	NA
WBGene00000528	NA	NA	NA	NA
WBGene00000529	NA	NA	NA	NA
WBGene00000530	NA	NA	NA	NA
WBGene00000531	NA	NA	NA	NA
WBGene00000532	NA	NA	NA	NA
WBGene00000533	NA	NA	NA	NA
WBGene00000534	NA	NA	NA	NA
WBGene00000535	NA	1.17704	NA	NA
WBGene00000536	NA	NA	NA	NA
WBGene00000537	NA	NA	NA	NA
WBGene00000539	1.28319	1.74204	NA	NA
WBGene00000540	NA	NA	NA	NA
WBGene00000541	NA	1.62395	NA	NA
WBGene00000542	NA	NA	NA	NA
WBGene00000543	NA	NA	NA	NA
WBGene00000544	NA	NA	NA	NA
WBGene00000545	NA	NA	NA	NA
WBGene00000546	NA	NA	NA	NA
WBGene00000547	NA	NA	NA	NA
WBGene00000548	NA	NA	NA	NA
WBGene00000549	NA	NA	NA	NA
WBGene00000550	NA	NA	NA	NA
WBGene00000551	NA	NA	NA	NA
WBGene00000552	NA	NA	NA	NA
WBGene00000553	NA	NA	NA	NA
WBGene00000554	NA	NA	NA	NA
WBGene00000555	NA	NA	NA	NA
WBGene00000556	NA	NA	NA	NA
WBGene00000557	NA	NA	NA	NA
WBGene00000558	NA	NA	NA	NA
WBGene00000559	NA	NA	NA	NA
WBGene00000560	NA	NA	NA	NA
WBGene00000561	NA	NA	NA	NA
WBGene00000562	NA	NA	NA	NA
WBGene00000563	NA	NA	NA	NA
WBGene00000564	NA	NA	NA	NA
WBGene00000565	NA	NA	NA	NA
WBGene00000566	NA	NA	NA	NA
WBGene00000567	NA	NA	NA	NA
WBGene00000583	NA	NA	NA	NA
WBGene00000584	NA	NA	NA	NA
WBGene00000585	NA	NA	NA	NA
WBGene00000591	NA	NA	0.616098	NA
WBGene00000592	NA	NA	NA	NA
WBGene00000593	NA	NA	NA	NA
WBGene00000594	NA	NA	NA	NA
WBGene00000596	NA	NA	NA	NA
WBGene00000597	NA	-1.28962	NA	NA
WBGene00000598	NA	NA	NA	NA
WBGene00000599	NA	NA	-1.02507	NA
WBGene00000601	NA	NA	NA	NA
WBGene00000602	NA	NA	NA	NA
WBGene00000603	NA	NA	NA	NA
WBGene00000606	NA	NA	-3.2635	NA
WBGene00000608	NA	-2.21951	NA	NA
WBGene00000609	NA	-2.43237	NA	NA
WBGene00000610	NA	NA	NA	NA
WBGene00000611	NA	NA	NA	NA
WBGene00000612	NA	NA	NA	NA
WBGene00000613	NA	NA	NA	NA
WBGene00000614	NA	NA	NA	NA
WBGene00000615	NA	NA	1.15314	1.23765
WBGene00000616	NA	NA	-1.19184	NA
WBGene00000617	NA	NA	NA	NA
WBGene00000618	NA	NA	-2.74235	NA
WBGene00000620	NA	NA	NA	NA
WBGene00000621	NA	NA	NA	NA
WBGene00000622	NA	NA	NA	NA
WBGene00000623	NA	NA	NA	NA
WBGene00000624	NA	NA	NA	NA
WBGene00000625	NA	NA	NA	NA
WBGene00000626	NA	NA	NA	NA
WBGene00000627	NA	NA	NA	NA
WBGene00000628	NA	NA	NA	NA
WBGene00000629	NA	NA	NA	NA
WBGene00000630	NA	NA	NA	NA
WBGene00000631	NA	NA	-1.26743	NA
WBGene00000632	NA	NA	NA	NA
WBGene00000633	NA	NA	NA	NA
WBGene00000634	NA	1.88336	NA	NA
WBGene00000636	NA	NA	NA	NA
WBGene00000637	NA	NA	NA	NA
WBGene00000638	NA	NA	NA	NA
WBGene00000639	NA	NA	NA	0.880979
WBGene00000640	NA	NA	NA	NA
WBGene00000641	NA	NA	NA	NA
WBGene00000642	NA	NA	NA	NA
WBGene00000644	NA	NA	NA	NA
WBGene00000645	NA	NA	NA	NA
WBGene00000646	NA	NA	NA	NA
WBGene00000647	NA	NA	NA	NA
WBGene00000648	NA	NA	NA	NA
WBGene00000649	NA	NA	NA	NA
WBGene00000650	NA	NA	NA	NA
WBGene00000651	NA	NA	NA	NA
WBGene00000652	NA	NA	NA	NA
WBGene00000653	NA	NA	NA	NA
WBGene00000654	NA	NA	NA	NA
WBGene00000655	NA	NA	NA	NA
WBGene00000656	NA	-1.49511	NA	NA
WBGene00000657	NA	NA	NA	NA
WBGene00000658	NA	NA	NA	NA
WBGene00000659	NA	NA	NA	NA
WBGene00000660	NA	NA	NA	NA
WBGene00000661	NA	NA	NA	NA
WBGene00000662	NA	NA	NA	NA
WBGene00000663	NA	NA	NA	NA
WBGene00000664	NA	NA	NA	NA
WBGene00000665	NA	NA	-4.05483	NA
WBGene00000666	NA	NA	-0.997782	NA
WBGene00000667	NA	NA	NA	NA
WBGene00000668	NA	NA	NA	NA
WBGene00000669	NA	NA	NA	NA
WBGene00000670	NA	NA	NA	NA
WBGene00000671	NA	NA	NA	NA
WBGene00000672	NA	NA	NA	NA
WBGene00000673	NA	NA	NA	NA
WBGene00000674	NA	NA	NA	NA
WBGene00000675	NA	NA	NA	NA
WBGene00000676	NA	NA	NA	NA
WBGene00000677	NA	NA	NA	NA
WBGene00000678	NA	NA	NA	NA
WBGene00000679	NA	NA	NA	NA
WBGene00000680	NA	-1.12671	NA	NA
WBGene00000681	NA	NA	NA	NA
WBGene00000682	NA	NA	NA	NA
WBGene00000683	NA	NA	NA	NA
WBGene00000684	NA	NA	NA	NA
WBGene00000685	NA	NA	NA	NA
WBGene00000687	NA	1.64677	NA	NA
WBGene00000688	NA	NA	NA	NA
WBGene00000689	NA	1.57276	NA	NA
WBGene00000690	NA	NA	NA	NA
WBGene00000691	NA	NA	NA	NA
WBGene00000692	NA	NA	NA	NA
WBGene00000693	NA	-1.99543	NA	NA
WBGene00000694	NA	NA	NA	NA
WBGene00000695	1.22501	1.34367	NA	NA
WBGene00000696	-0.836501	-1.35625	NA	NA
WBGene00000697	NA	NA	NA	NA
WBGene00000698	NA	-1.971	NA	NA
WBGene00000699	NA	NA	NA	NA
WBGene00000700	NA	NA	NA	NA
WBGene00000701	NA	NA	NA	NA
WBGene00000702	NA	NA	NA	NA
WBGene00000703	NA	-2.12881	NA	NA
WBGene00000704	NA	NA	NA	NA
WBGene00000705	NA	1.63459	NA	NA
WBGene00000706	NA	NA	NA	NA
WBGene00000707	NA	NA	NA	NA
WBGene00000708	NA	-2.49478	NA	NA
WBGene00000709	NA	NA	NA	NA
WBGene00000710	NA	NA	NA	NA
WBGene00000711	NA	NA	NA	NA
WBGene00000712	NA	-2.46833	NA	NA
WBGene00000713	NA	-1.7352	NA	NA
WBGene00000714	NA	NA	NA	NA
WBGene00000715	NA	-1.13415	NA	NA
WBGene00000716	NA	-1.14001	NA	NA
WBGene00000717	NA	NA	NA	NA
WBGene00000718	NA	2.05654	NA	NA
WBGene00000719	NA	NA	NA	NA
WBGene00000720	NA	NA	-1.05605	NA
WBGene00000721	NA	NA	NA	NA
WBGene00000722	NA	NA	-1.89088	NA
WBGene00000723	NA	NA	NA	NA
WBGene00000724	NA	NA	NA	NA
WBGene00000725	NA	NA	NA	NA
WBGene00000726	NA	NA	NA	NA
WBGene00000727	NA	NA	NA	NA
WBGene00000728	NA	NA	NA	NA
WBGene00000729	NA	NA	NA	NA
WBGene00000730	NA	NA	NA	NA
WBGene00000731	NA	NA	NA	NA
WBGene00000732	NA	NA	NA	NA
WBGene00000733	NA	-1.45913	NA	NA
WBGene00000734	NA	NA	NA	NA
WBGene00000735	NA	NA	NA	NA
WBGene00000736	NA	NA	NA	NA
WBGene00000737	NA	NA	NA	NA
WBGene00000738	NA	NA	NA	NA
WBGene00000739	NA	NA	-0.97147	NA
WBGene00000740	NA	NA	NA	NA
WBGene00000741	NA	NA	NA	NA
WBGene00000742	NA	NA	NA	NA
WBGene00000743	NA	NA	NA	NA
WBGene00000744	NA	NA	NA	NA
WBGene00000745	NA	NA	NA	NA
WBGene00000746	NA	NA	NA	NA
WBGene00000747	NA	NA	NA	NA
WBGene00000748	NA	NA	NA	NA
WBGene00000749	NA	NA	-1.05764	NA
WBGene00000750	NA	NA	NA	NA
WBGene00000751	NA	-1.67101	NA	NA
WBGene00000752	NA	-1.72433	NA	NA
WBGene00000753	NA	NA	NA	NA
WBGene00000754	NA	-0.916709	NA	NA
WBGene00000755	NA	NA	NA	NA
WBGene00000756	NA	NA	NA	NA
WBGene00000757	NA	-0.827616	NA	NA
WBGene00000758	NA	NA	NA	NA
WBGene00000759	NA	NA	NA	NA
WBGene00000760	NA	NA	NA	NA
WBGene00000761	NA	NA	NA	NA
WBGene00000762	NA	NA	NA	NA
WBGene00000763	NA	NA	NA	NA
WBGene00000764	NA	NA	NA	NA
WBGene00000765	NA	NA	NA	NA
WBGene00000766	NA	NA	NA	NA
WBGene00000767	NA	NA	NA	NA
WBGene00000768	NA	NA	NA	NA
WBGene00000770	NA	NA	NA	NA
WBGene00000771	NA	NA	NA	NA
WBGene00000772	NA	NA	NA	NA
WBGene00000773	NA	NA	NA	NA
WBGene00000774	NA	NA	NA	NA
WBGene00000775	NA	NA	NA	NA
WBGene00000776	NA	NA	NA	NA
WBGene00000777	NA	NA	NA	NA
WBGene00000778	NA	1.08387	NA	NA
WBGene00000779	NA	NA	NA	NA
WBGene00000780	NA	NA	NA	NA
WBGene00000781	NA	-1.42311	NA	NA
WBGene00000782	NA	NA	NA	NA
WBGene00000783	1.84692	NA	1.63508	NA
WBGene00000784	1.30269	-1.13329	2.24607	NA
WBGene00001399	-1.31713	-1.48762	NA	NA
WBGene00000786	NA	0.691246	NA	1.35966
WBGene00000787	NA	NA	NA	NA
WBGene00000788	NA	NA	NA	0.941356
WBGene00000789	NA	-0.861313	NA	-1.01848
WBGene00000792	NA	NA	NA	NA
WBGene00000793	NA	NA	NA	NA
WBGene00000794	NA	NA	NA	NA
WBGene00000795	NA	NA	NA	NA
WBGene00000796	NA	NA	NA	NA
WBGene00000797	NA	NA	NA	NA
WBGene00000798	NA	NA	NA	NA
WBGene00000799	NA	NA	NA	NA
WBGene00000800	NA	NA	NA	NA
WBGene00000801	NA	NA	NA	NA
WBGene00000802	NA	NA	NA	NA
WBGene00000803	NA	NA	NA	NA
WBGene00000804	NA	-1.12813	NA	NA
WBGene00000812	NA	NA	NA	NA
WBGene00000813	NA	NA	NA	NA
WBGene00000814	NA	NA	NA	NA
WBGene00000815	NA	NA	NA	NA
WBGene00000816	NA	NA	NA	NA
WBGene00000817	NA	NA	NA	NA
WBGene00000818	NA	NA	NA	NA
WBGene00000819	NA	NA	NA	NA
WBGene00000820	NA	NA	NA	NA
WBGene00000821	NA	NA	NA	NA
WBGene00000822	NA	NA	NA	NA
WBGene00000829	NA	0.915828	NA	NA
WBGene00000830	NA	NA	NA	NA
WBGene00000831	NA	NA	NA	NA
WBGene00000832	NA	NA	NA	NA
WBGene00000833	NA	-0.734865	NA	NA
WBGene00000834	NA	NA	NA	NA
WBGene00000835	NA	NA	NA	NA
WBGene00000836	NA	NA	NA	NA
WBGene00000837	NA	NA	NA	NA
WBGene00000838	NA	NA	NA	NA
WBGene00000839	NA	NA	NA	NA
WBGene00000840	NA	NA	NA	NA
WBGene00000841	NA	NA	NA	NA
WBGene00000843	NA	NA	NA	NA
WBGene00000845	NA	1.16689	NA	NA
WBGene00000846	NA	NA	NA	NA
WBGene00000851	NA	NA	NA	NA
WBGene00000853	NA	NA	NA	NA
WBGene00000854	NA	NA	NA	NA
WBGene00000857	NA	NA	NA	NA
WBGene00000858	1.23236	1.12876	NA	NA
WBGene00000859	NA	NA	NA	NA
WBGene00000860	NA	NA	NA	NA
WBGene00000861	NA	NA	NA	NA
WBGene00000862	NA	NA	NA	NA
WBGene00000863	NA	NA	NA	NA
WBGene00000864	NA	NA	NA	NA
WBGene00000865	NA	NA	NA	NA
WBGene00000866	NA	NA	NA	NA
WBGene00000867	NA	NA	NA	NA
WBGene00000868	NA	NA	NA	NA
WBGene00000869	NA	NA	NA	-0.477598
WBGene00000870	NA	NA	NA	NA
WBGene00000871	NA	NA	NA	NA
WBGene00000872	NA	NA	NA	NA
WBGene00000874	NA	NA	NA	NA
WBGene00000875	NA	NA	NA	NA
WBGene00000876	NA	NA	NA	NA
WBGene00000877	NA	NA	NA	NA
WBGene00000878	NA	NA	NA	NA
WBGene00000879	NA	NA	NA	NA
WBGene00000880	NA	NA	NA	NA
WBGene00000881	NA	NA	NA	NA
WBGene00000882	NA	NA	NA	NA
WBGene00000883	NA	NA	NA	-0.639398
WBGene00000884	NA	NA	NA	NA
WBGene00000885	NA	NA	NA	NA
WBGene00000886	NA	NA	NA	NA
WBGene00000887	NA	NA	NA	NA
WBGene00000888	NA	NA	NA	NA
WBGene00000889	NA	NA	NA	NA
WBGene00000890	NA	NA	NA	NA
WBGene00000891	NA	NA	NA	NA
WBGene00000892	NA	NA	NA	NA
WBGene00000893	NA	1.34534	NA	NA
WBGene00000894	NA	NA	NA	NA
WBGene00000895	NA	NA	NA	NA
WBGene00000896	NA	NA	NA	NA
WBGene00000897	NA	NA	NA	NA
WBGene00000898	NA	NA	NA	NA
WBGene00000899	NA	NA	NA	NA
WBGene00000900	NA	NA	NA	NA
WBGene00000901	NA	NA	NA	NA
WBGene00000902	NA	1.44166	NA	NA
WBGene00000903	NA	NA	NA	NA
WBGene00000904	NA	NA	NA	NA
WBGene00000905	NA	NA	NA	NA
WBGene00000906	NA	1.51273	NA	NA
WBGene00000907	NA	NA	NA	NA
WBGene00000908	NA	NA	NA	0.75031
WBGene00000910	NA	NA	NA	NA
WBGene00000911	NA	NA	NA	NA
WBGene00000912	NA	NA	0.604836	NA
WBGene00000913	NA	NA	NA	NA
WBGene00000914	NA	NA	NA	NA
WBGene00000915	NA	NA	NA	NA
WBGene00000917	NA	NA	NA	NA
WBGene00000920	NA	NA	NA	NA
WBGene00000923	NA	NA	NA	NA
WBGene00000928	NA	NA	-1.08457	NA
WBGene00000929	NA	NA	NA	NA
WBGene00000930	NA	NA	NA	NA
WBGene00000931	NA	NA	NA	NA
WBGene00000932	NA	NA	NA	NA
WBGene00000933	NA	NA	NA	NA
WBGene00000934	NA	NA	NA	NA
WBGene00000935	NA	-0.812237	NA	NA
WBGene00000936	NA	NA	NA	NA
WBGene00000937	NA	NA	NA	NA
WBGene00000938	NA	NA	NA	0.653337
WBGene00000939	NA	NA	NA	NA
WBGene00000940	NA	NA	NA	NA
WBGene00000941	NA	NA	-0.753183	-0.740205
WBGene00000942	NA	NA	NA	NA
WBGene00000950	NA	NA	NA	NA
WBGene00000951	NA	NA	NA	NA
WBGene00000952	NA	NA	NA	NA
WBGene00000953	NA	NA	NA	NA
WBGene00000955	NA	NA	NA	NA
WBGene00000958	NA	NA	NA	NA
WBGene00000959	NA	NA	NA	NA
WBGene00000960	NA	NA	NA	NA
WBGene00000961	NA	NA	NA	NA
WBGene00000962	NA	NA	NA	NA
WBGene00000963	NA	NA	NA	NA
WBGene00000964	NA	NA	NA	NA
WBGene00000965	NA	NA	NA	NA
WBGene00000966	NA	-1.33841	NA	NA
WBGene00000967	NA	NA	NA	NA
WBGene00000968	NA	NA	NA	NA
WBGene00000969	NA	1.1631	NA	NA
WBGene00000970	NA	NA	NA	NA
WBGene00000971	NA	-1.43216	NA	-1.59234
WBGene00000972	NA	NA	NA	NA
WBGene00000973	NA	NA	NA	NA
WBGene00000974	NA	NA	NA	NA
WBGene00000975	NA	NA	NA	NA
WBGene00000976	NA	NA	NA	NA
WBGene00000977	NA	NA	NA	NA
WBGene00000978	NA	NA	NA	NA
WBGene00000979	NA	NA	NA	NA
WBGene00000980	NA	NA	NA	NA
WBGene00000981	NA	NA	NA	NA
WBGene00000982	NA	NA	NA	NA
WBGene00000983	NA	NA	NA	NA
WBGene00000984	NA	NA	NA	NA
WBGene00000985	NA	NA	NA	NA
WBGene00000986	NA	NA	NA	NA
WBGene00000987	NA	NA	NA	NA
WBGene00000988	NA	NA	NA	NA
WBGene00000989	NA	NA	-1.96612	NA
WBGene00000990	NA	NA	NA	NA
WBGene00000991	NA	NA	NA	NA
WBGene00000992	NA	NA	NA	NA
WBGene00000993	NA	NA	NA	NA
WBGene00000994	NA	NA	NA	NA
WBGene00000995	NA	NA	NA	NA
WBGene00000996	NA	NA	NA	NA
WBGene00000998	NA	NA	NA	NA
WBGene00001000	NA	NA	NA	NA
WBGene00001001	NA	NA	NA	NA
WBGene00001002	NA	NA	NA	NA
WBGene00001005	NA	NA	NA	NA
WBGene00001006	NA	NA	NA	NA
WBGene00001007	NA	NA	NA	NA
WBGene00001008	NA	NA	NA	NA
WBGene00001016	NA	NA	NA	NA
WBGene00001017	NA	NA	NA	NA
WBGene00001018	NA	NA	NA	NA
WBGene00001019	NA	NA	NA	NA
WBGene00001020	NA	NA	NA	NA
WBGene00001021	NA	NA	NA	NA
WBGene00001022	NA	NA	NA	NA
WBGene00001023	NA	NA	NA	NA
WBGene00001025	NA	NA	NA	NA
WBGene00001026	NA	NA	NA	NA
WBGene00001027	NA	NA	NA	NA
WBGene00001028	NA	NA	NA	NA
WBGene00001029	NA	NA	NA	NA
WBGene00001030	NA	NA	NA	NA
WBGene00001031	NA	NA	NA	NA
WBGene00001032	NA	NA	NA	NA
WBGene00001033	NA	NA	NA	NA
WBGene00001034	NA	NA	NA	NA
WBGene00001035	NA	NA	NA	NA
WBGene00001036	NA	NA	NA	NA
WBGene00001037	NA	NA	NA	NA
WBGene00001038	NA	NA	NA	NA
WBGene00001039	NA	NA	NA	-0.769174
WBGene00001040	NA	NA	NA	NA
WBGene00001041	NA	NA	NA	NA
WBGene00001042	NA	NA	NA	NA
WBGene00001043	NA	NA	NA	NA
WBGene00001044	NA	NA	NA	NA
WBGene00001045	NA	NA	NA	NA
WBGene00001046	NA	NA	NA	NA
WBGene00001047	NA	NA	NA	NA
WBGene00001048	NA	NA	NA	NA
WBGene00001049	NA	NA	NA	NA
WBGene00001050	NA	NA	NA	NA
WBGene00001051	NA	NA	NA	NA
WBGene00001052	NA	NA	NA	NA
WBGene00001053	NA	NA	NA	NA
WBGene00001054	NA	NA	NA	NA
WBGene00001055	NA	NA	NA	0.640391
WBGene00001056	NA	NA	NA	NA
WBGene00001057	NA	NA	NA	NA
WBGene00001058	NA	NA	NA	NA
WBGene00001059	NA	NA	NA	NA
WBGene00001060	NA	NA	NA	NA
WBGene00001061	NA	NA	NA	NA
WBGene00001062	NA	NA	NA	NA
WBGene00001063	NA	NA	NA	0.875749
WBGene00001064	NA	NA	NA	NA
WBGene00001065	NA	NA	NA	NA
WBGene00001066	NA	NA	-1.3589	NA
WBGene00001067	NA	NA	-2.24082	NA
WBGene00001068	NA	NA	NA	NA
WBGene00001069	NA	NA	NA	NA
WBGene00001070	NA	NA	-2.78317	NA
WBGene00001071	NA	NA	-2.28749	NA
WBGene00001072	NA	NA	NA	NA
WBGene00001073	NA	NA	NA	NA
WBGene00001074	NA	NA	-2.02119	NA
WBGene00001075	1.42626	NA	NA	NA
WBGene00001076	NA	NA	NA	NA
WBGene00001077	NA	NA	NA	NA
WBGene00001078	NA	NA	NA	NA
WBGene00001079	NA	NA	NA	NA
WBGene00001080	NA	NA	NA	NA
WBGene00001081	NA	NA	NA	NA
WBGene00001082	NA	NA	NA	NA
WBGene00001085	NA	NA	NA	NA
WBGene00001086	NA	NA	NA	NA
WBGene00001087	NA	NA	NA	NA
WBGene00001088	NA	NA	NA	NA
WBGene00001089	NA	NA	NA	NA
WBGene00001090	NA	NA	NA	NA
WBGene00001091	NA	NA	NA	NA
WBGene00001092	NA	NA	NA	NA
WBGene00001093	NA	NA	NA	NA
WBGene00001094	NA	NA	NA	NA
WBGene00001095	NA	NA	NA	NA
WBGene00001096	NA	NA	NA	NA
WBGene00001099	NA	NA	NA	NA
WBGene00001101	NA	NA	NA	NA
WBGene00001102	NA	NA	NA	NA
WBGene00001103	NA	NA	NA	NA
WBGene00001104	NA	NA	-0.832773	NA
WBGene00001105	NA	NA	NA	NA
WBGene00001106	NA	NA	NA	NA
WBGene00001107	NA	NA	NA	NA
WBGene00001108	1.32135	1.34508	NA	NA
WBGene00001109	NA	NA	NA	NA
WBGene00001110	NA	NA	NA	NA
WBGene00001111	NA	NA	NA	NA
WBGene00001112	NA	NA	NA	NA
WBGene00001113	NA	NA	NA	NA
WBGene00001115	NA	NA	NA	NA
WBGene00001116	NA	NA	NA	NA
WBGene00001117	NA	NA	NA	NA
WBGene00001118	NA	NA	NA	NA
WBGene00001119	NA	NA	NA	NA
WBGene00001121	NA	NA	NA	NA
WBGene00001122	NA	NA	NA	NA
WBGene00001123	NA	NA	NA	NA
WBGene00001127	NA	NA	NA	NA
WBGene00001129	NA	NA	NA	NA
WBGene00001130	NA	NA	NA	NA
WBGene00001131	NA	NA	NA	NA
WBGene00001132	NA	NA	0.56286	1.01567
WBGene00001133	NA	NA	NA	NA
WBGene00001134	NA	NA	NA	NA
WBGene00001135	NA	NA	NA	NA
WBGene00001136	NA	NA	NA	NA
WBGene00001137	NA	NA	NA	NA
WBGene00001145	NA	NA	NA	NA
WBGene00001147	NA	NA	NA	NA
WBGene00001148	NA	NA	NA	NA
WBGene00001149	NA	NA	NA	NA
WBGene00001150	NA	1.22483	NA	NA
WBGene00001151	NA	NA	NA	NA
WBGene00001152	NA	NA	NA	NA
WBGene00001153	NA	NA	NA	NA
WBGene00001154	NA	NA	NA	NA
WBGene00001155	NA	NA	NA	NA
WBGene00001156	NA	NA	NA	NA
WBGene00001157	NA	1.12685	NA	NA
WBGene00001158	2.76547	4.27913	1.59899	2.3427
WBGene00001159	NA	1.23514	NA	NA
WBGene00001160	NA	NA	NA	NA
WBGene00001161	NA	NA	NA	NA
WBGene00001162	NA	NA	NA	NA
WBGene00001163	NA	1.70685	NA	NA
WBGene00001164	NA	NA	NA	NA
WBGene00001165	NA	NA	NA	NA
WBGene00001166	NA	NA	NA	NA
WBGene00001167	NA	NA	NA	NA
WBGene00001168	NA	-0.763507	NA	NA
WBGene00001169	NA	NA	NA	NA
WBGene00001170	NA	NA	NA	NA
WBGene00001171	NA	NA	NA	NA
WBGene00001172	NA	NA	NA	NA
WBGene00001173	NA	NA	NA	NA
WBGene00001174	NA	NA	NA	NA
WBGene00001175	NA	NA	NA	NA
WBGene00001177	NA	NA	NA	NA
WBGene00001178	NA	NA	NA	NA
WBGene00001179	NA	NA	NA	NA
WBGene00001182	NA	NA	0.845133	NA
WBGene00001184	NA	NA	NA	NA
WBGene00001185	NA	NA	NA	NA
WBGene00001186	NA	NA	NA	NA
WBGene00001187	NA	NA	NA	NA
WBGene00001188	NA	NA	NA	NA
WBGene00001189	NA	NA	NA	NA
WBGene00001190	NA	NA	NA	NA
WBGene00001193	NA	NA	NA	NA
WBGene00001194	NA	NA	NA	NA
WBGene00001196	NA	NA	NA	NA
WBGene00001202	NA	NA	NA	NA
WBGene00001204	NA	NA	NA	NA
WBGene00001207	NA	NA	NA	0.869017
WBGene00001208	NA	NA	NA	0.776438
WBGene00001209	NA	NA	NA	NA
WBGene00001210	NA	NA	NA	NA
WBGene00001211	NA	NA	NA	NA
WBGene00001214	NA	NA	NA	NA
WBGene00001215	NA	NA	NA	NA
WBGene00001223	NA	NA	NA	NA
WBGene00001224	NA	NA	NA	NA
WBGene00001225	NA	-0.785455	NA	NA
WBGene00001226	NA	NA	NA	NA
WBGene00001227	NA	NA	NA	NA
WBGene00001228	NA	NA	NA	NA
WBGene00001229	NA	NA	NA	NA
WBGene00001230	NA	NA	NA	NA
WBGene00001231	NA	NA	NA	-0.409612
WBGene00001232	NA	-0.696088	NA	NA
WBGene00001233	NA	NA	NA	NA
WBGene00001234	NA	-0.856974	NA	NA
WBGene00001235	NA	NA	NA	NA
WBGene00001236	NA	-0.855674	NA	NA
WBGene00001237	NA	NA	NA	NA
WBGene00001239	NA	NA	NA	NA
WBGene00001240	NA	NA	NA	NA
WBGene00001241	NA	NA	0.575668	NA
WBGene00001242	NA	1.70534	NA	NA
WBGene00001243	NA	NA	0.664126	NA
WBGene00001244	NA	NA	0.617606	-0.775154
WBGene00001245	NA	NA	NA	NA
WBGene00001246	NA	NA	NA	NA
WBGene00001247	NA	NA	NA	NA
WBGene00001248	NA	NA	NA	NA
WBGene00001249	NA	NA	NA	NA
WBGene00001250	NA	NA	NA	NA
WBGene00001251	NA	NA	NA	NA
WBGene00001252	NA	NA	NA	NA
WBGene00001253	NA	NA	NA	NA
WBGene00001258	NA	NA	NA	NA
WBGene00001259	NA	NA	NA	NA
WBGene00001262	NA	NA	NA	NA
WBGene00001263	NA	NA	NA	NA
WBGene00001281	NA	NA	NA	NA
WBGene00001284	NA	NA	NA	NA
WBGene00001303	NA	NA	NA	NA
WBGene00001309	NA	NA	NA	NA
WBGene00001310	NA	NA	NA	NA
WBGene00001311	NA	NA	NA	NA
WBGene00001320	NA	NA	NA	NA
WBGene00001324	NA	NA	NA	NA
WBGene00001325	NA	NA	NA	NA
WBGene00001328	NA	NA	NA	NA
WBGene00001329	NA	-0.767964	NA	NA
WBGene00001330	NA	NA	0.709594	NA
WBGene00001331	NA	NA	NA	NA
WBGene00001332	NA	NA	NA	NA
WBGene00001333	NA	NA	NA	NA
WBGene00001334	NA	NA	NA	NA
WBGene00001335	NA	NA	NA	NA
WBGene00001336	NA	NA	NA	NA
WBGene00001337	NA	NA	NA	NA
WBGene00001338	NA	NA	NA	NA
WBGene00001340	NA	NA	NA	NA
WBGene00001345	NA	NA	NA	NA
WBGene00001352	NA	NA	NA	NA
WBGene00001358	NA	NA	NA	NA
WBGene00001362	NA	NA	NA	NA
WBGene00001365	NA	NA	NA	NA
WBGene00001366	NA	NA	NA	NA
WBGene00001368	NA	NA	NA	NA
WBGene00001371	NA	NA	NA	NA
WBGene00001372	NA	NA	NA	NA
WBGene00001373	NA	NA	NA	NA
WBGene00001374	NA	NA	NA	NA
WBGene00001377	NA	NA	NA	NA
WBGene00001385	NA	NA	NA	NA
WBGene00001386	NA	NA	NA	NA
WBGene00001387	NA	1.77158	NA	NA
WBGene00001388	NA	NA	NA	NA
WBGene00001389	NA	NA	NA	NA
WBGene00001390	NA	NA	NA	NA
WBGene00001391	NA	NA	NA	NA
WBGene00001392	NA	NA	NA	NA
WBGene00001393	NA	-0.945706	NA	NA
WBGene00001394	NA	NA	NA	NA
WBGene00001395	NA	-1.1517	NA	NA
WBGene00001396	NA	NA	NA	NA
WBGene00001397	NA	NA	NA	NA
WBGene00001398	NA	NA	NA	NA
WBGene00002263	-1.36512	-1.4971	NA	-0.5987
WBGene00001400	NA	NA	NA	NA
WBGene00001401	NA	NA	NA	NA
WBGene00001402	NA	NA	NA	NA
WBGene00001403	NA	NA	NA	NA
WBGene00001404	NA	NA	NA	NA
WBGene00001405	NA	NA	NA	NA
WBGene00001406	NA	NA	NA	NA
WBGene00001410	NA	NA	NA	NA
WBGene00001411	NA	NA	NA	NA
WBGene00001412	NA	-0.825877	NA	NA
WBGene00001413	NA	NA	NA	NA
WBGene00001414	NA	NA	NA	NA
WBGene00001423	NA	NA	NA	NA
WBGene00001424	NA	NA	NA	NA
WBGene00001425	NA	NA	NA	NA
WBGene00001426	NA	NA	NA	NA
WBGene00001427	NA	NA	NA	NA
WBGene00001428	NA	1.19178	NA	NA
WBGene00001429	NA	1.75745	NA	NA
WBGene00001430	NA	NA	NA	NA
WBGene00001431	NA	NA	NA	NA
WBGene00001432	1.20125	1.77824	NA	NA
WBGene00001433	NA	NA	NA	NA
WBGene00001434	NA	NA	NA	NA
WBGene00001435	NA	NA	NA	NA
WBGene00001436	NA	NA	NA	NA
WBGene00001437	NA	NA	NA	NA
WBGene00001438	NA	NA	NA	NA
WBGene00001439	NA	NA	NA	NA
WBGene00001440	NA	NA	NA	NA
WBGene00001441	NA	NA	NA	NA
WBGene00001442	NA	NA	NA	NA
WBGene00001443	NA	NA	NA	NA
WBGene00001444	NA	NA	NA	NA
WBGene00001445	NA	NA	NA	NA
WBGene00001446	NA	NA	NA	NA
WBGene00001447	NA	NA	NA	NA
WBGene00001448	NA	NA	NA	NA
WBGene00001449	NA	1.23936	NA	0.634998
WBGene00001450	NA	NA	NA	NA
WBGene00001451	NA	NA	NA	NA
WBGene00001452	NA	NA	NA	NA
WBGene00001453	NA	NA	NA	0.872227
WBGene00001454	NA	NA	NA	NA
WBGene00001455	NA	NA	NA	NA
WBGene00001456	NA	NA	NA	NA
WBGene00001457	NA	NA	NA	NA
WBGene00001458	NA	NA	NA	NA
WBGene00001459	NA	NA	NA	NA
WBGene00001460	NA	NA	NA	NA
WBGene00001461	NA	NA	NA	NA
WBGene00001462	NA	NA	NA	NA
WBGene00001463	NA	NA	NA	NA
WBGene00001464	NA	NA	NA	NA
WBGene00001465	NA	NA	NA	NA
WBGene00001466	NA	NA	NA	NA
WBGene00001468	NA	NA	NA	NA
WBGene00001470	NA	NA	NA	NA
WBGene00001475	NA	1.03535	NA	NA
WBGene00001476	NA	NA	NA	NA
WBGene00001477	NA	-2.83271	NA	NA
WBGene00001478	NA	1.96547	NA	NA
WBGene00001479	NA	NA	NA	NA
WBGene00001480	NA	NA	NA	NA
WBGene00001481	NA	NA	NA	NA
WBGene00001482	NA	NA	NA	NA
WBGene00001483	NA	NA	NA	NA
WBGene00001484	NA	NA	NA	NA
WBGene00001485	NA	NA	NA	NA
WBGene00001486	NA	NA	NA	NA
WBGene00001487	NA	NA	NA	NA
WBGene00001488	NA	NA	NA	NA
WBGene00001489	NA	NA	NA	NA
WBGene00001490	NA	NA	NA	NA
WBGene00001491	NA	NA	NA	NA
WBGene00001492	NA	NA	NA	NA
WBGene00001493	NA	NA	NA	NA
WBGene00001494	NA	NA	NA	NA
WBGene00001495	NA	NA	NA	NA
WBGene00001496	NA	NA	NA	NA
WBGene00001497	NA	NA	NA	NA
WBGene00001498	NA	NA	NA	NA
WBGene00001499	NA	NA	NA	NA
WBGene00001500	NA	NA	-1.87949	-1.34316
WBGene00001501	NA	NA	NA	-0.621902
WBGene00001502	NA	NA	NA	NA
WBGene00001503	NA	-0.801847	NA	NA
WBGene00001505	NA	NA	NA	NA
WBGene00001506	NA	1.96679	NA	NA
WBGene00001507	NA	NA	NA	NA
WBGene00001508	NA	0.986551	NA	NA
WBGene00001509	NA	NA	NA	NA
WBGene00001510	NA	NA	NA	NA
WBGene00001511	NA	NA	NA	NA
WBGene00001512	NA	NA	NA	NA
WBGene00001513	NA	NA	NA	NA
WBGene00001514	NA	NA	NA	NA
WBGene00001515	NA	NA	NA	NA
WBGene00001516	NA	NA	NA	NA
WBGene00001517	NA	NA	NA	NA
WBGene00001518	NA	NA	NA	NA
WBGene00001519	NA	NA	NA	NA
WBGene00001520	NA	NA	NA	NA
WBGene00001522	NA	NA	NA	0.759032
WBGene00001523	NA	NA	NA	NA
WBGene00001526	NA	NA	NA	NA
WBGene00001527	NA	NA	NA	NA
WBGene00001528	NA	NA	NA	NA
WBGene00001529	NA	NA	NA	NA
WBGene00001530	NA	NA	NA	NA
WBGene00001531	NA	NA	NA	NA
WBGene00001532	NA	NA	NA	NA
WBGene00001533	NA	NA	NA	NA
WBGene00001534	NA	NA	NA	NA
WBGene00001535	NA	NA	NA	NA
WBGene00001536	NA	NA	NA	NA
WBGene00001537	NA	NA	NA	NA
WBGene00001538	NA	NA	NA	NA
WBGene00001539	NA	NA	NA	NA
WBGene00001540	NA	NA	NA	NA
WBGene00001541	NA	NA	NA	NA
WBGene00001542	NA	NA	NA	NA
WBGene00001543	NA	NA	NA	NA
WBGene00001544	NA	NA	NA	NA
WBGene00001545	NA	NA	NA	NA
WBGene00001546	NA	NA	NA	NA
WBGene00001547	NA	NA	NA	NA
WBGene00001548	NA	NA	NA	NA
WBGene00001549	NA	NA	NA	NA
WBGene00001550	NA	NA	NA	NA
WBGene00001551	NA	NA	NA	NA
WBGene00001552	NA	NA	NA	NA
WBGene00001553	NA	NA	NA	NA
WBGene00001554	NA	NA	NA	NA
WBGene00001555	NA	NA	NA	NA
WBGene00001556	NA	NA	NA	NA
WBGene00001557	NA	NA	NA	NA
WBGene00001558	NA	NA	NA	NA
WBGene00001559	NA	NA	NA	NA
WBGene00001560	NA	NA	NA	NA
WBGene00001561	NA	NA	NA	NA
WBGene00001562	NA	NA	0.592802	NA
WBGene00001563	NA	NA	NA	NA
WBGene00001564	NA	NA	-1.12694	-0.967481
WBGene00001565	NA	NA	NA	NA
WBGene00001566	NA	NA	NA	NA
WBGene00001568	NA	NA	NA	NA
WBGene00001569	NA	NA	NA	NA
WBGene00001570	NA	1.18743	NA	NA
WBGene00001571	NA	NA	NA	NA
WBGene00001572	NA	NA	NA	NA
WBGene00001574	NA	NA	NA	NA
WBGene00001575	NA	NA	NA	NA
WBGene00001577	NA	NA	NA	NA
WBGene00001578	0.948671	NA	NA	-0.627234
WBGene00001579	NA	NA	NA	NA
WBGene00001580	NA	NA	NA	NA
WBGene00001581	NA	NA	1.07514	NA
WBGene00001582	NA	NA	NA	NA
WBGene00001583	NA	NA	NA	NA
WBGene00001584	NA	NA	NA	NA
WBGene00001585	NA	NA	NA	NA
WBGene00001586	NA	NA	NA	NA
WBGene00001587	NA	NA	NA	NA
WBGene00001588	NA	NA	NA	NA
WBGene00001589	NA	NA	NA	NA
WBGene00001590	NA	NA	NA	NA
WBGene00001591	NA	-1.32668	NA	NA
WBGene00001592	NA	NA	NA	NA
WBGene00001593	NA	NA	NA	NA
WBGene00001594	NA	NA	NA	NA
WBGene00001595	NA	NA	NA	NA
WBGene00001596	NA	NA	NA	NA
WBGene00001597	NA	NA	NA	NA
WBGene00001598	NA	NA	NA	NA
WBGene00001599	NA	NA	NA	NA
WBGene00001600	NA	NA	NA	NA
WBGene00001601	NA	-0.838745	NA	NA
WBGene00001602	NA	NA	NA	NA
WBGene00001603	NA	NA	NA	NA
WBGene00001604	NA	-1.23806	NA	NA
WBGene00001605	NA	NA	NA	NA
WBGene00001606	NA	NA	NA	NA
WBGene00001607	NA	-0.6999	NA	NA
WBGene00001608	NA	NA	NA	NA
WBGene00001609	NA	NA	NA	NA
WBGene00001612	NA	2.4647	NA	NA
WBGene00001613	NA	1.70015	NA	NA
WBGene00001614	NA	NA	NA	NA
WBGene00001615	NA	1.39191	NA	NA
WBGene00001616	NA	NA	NA	NA
WBGene00001617	NA	NA	NA	NA
WBGene00001618	NA	NA	NA	NA
WBGene00001619	NA	NA	NA	NA
WBGene00001620	NA	NA	NA	NA
WBGene00001621	NA	NA	NA	NA
WBGene00001622	NA	NA	NA	NA
WBGene00001623	NA	NA	NA	NA
WBGene00001624	NA	NA	NA	NA
WBGene00001625	NA	NA	NA	NA
WBGene00001626	NA	NA	NA	NA
WBGene00001627	NA	NA	NA	NA
WBGene00001628	NA	NA	NA	NA
WBGene00001629	NA	NA	NA	NA
WBGene00001630	NA	NA	NA	NA
WBGene00001631	NA	NA	NA	NA
WBGene00001632	NA	NA	NA	NA
WBGene00001633	NA	NA	NA	NA
WBGene00001635	NA	NA	NA	NA
WBGene00001636	NA	NA	NA	NA
WBGene00001637	NA	NA	NA	NA
WBGene00001638	NA	NA	NA	NA
WBGene00001639	NA	NA	NA	NA
WBGene00001640	NA	NA	NA	NA
WBGene00001641	NA	NA	NA	NA
WBGene00001642	NA	NA	NA	NA
WBGene00001643	NA	NA	NA	NA
WBGene00001644	NA	NA	NA	NA
WBGene00001645	NA	NA	NA	NA
WBGene00001646	NA	NA	NA	NA
WBGene00001647	NA	NA	NA	NA
WBGene00001648	NA	NA	NA	0.392695
WBGene00001649	NA	NA	NA	NA
WBGene00001650	NA	NA	NA	NA
WBGene00001651	NA	NA	NA	NA
WBGene00001653	NA	NA	NA	NA
WBGene00001660	NA	NA	NA	NA
WBGene00001661	NA	NA	NA	NA
WBGene00001662	NA	NA	NA	NA
WBGene00001663	NA	NA	NA	NA
WBGene00001664	NA	NA	NA	NA
WBGene00001665	NA	NA	NA	NA
WBGene00001666	NA	NA	NA	NA
WBGene00001667	NA	NA	NA	NA
WBGene00001668	NA	NA	NA	NA
WBGene00001669	NA	1.27173	NA	NA
WBGene00001670	NA	NA	NA	NA
WBGene00001671	NA	NA	NA	NA
WBGene00001672	NA	NA	NA	NA
WBGene00001673	NA	NA	NA	NA
WBGene00001674	NA	NA	NA	NA
WBGene00001675	NA	NA	NA	NA
WBGene00001676	NA	NA	NA	NA
WBGene00001677	NA	1.47627	NA	NA
WBGene00001678	NA	NA	NA	NA
WBGene00001679	NA	NA	0.547437	NA
WBGene00001680	NA	0.905	NA	NA
WBGene00001681	NA	NA	NA	NA
WBGene00001682	NA	NA	NA	NA
WBGene00001683	NA	NA	NA	-0.938696
WBGene00001684	NA	-0.799712	NA	-0.636846
WBGene00001685	NA	NA	NA	NA
WBGene00001686	NA	NA	NA	NA
WBGene00001687	NA	NA	NA	NA
WBGene00001688	NA	NA	NA	NA
WBGene00001689	NA	NA	NA	NA
WBGene00001690	NA	NA	NA	NA
WBGene00001691	NA	NA	NA	NA
WBGene00001692	NA	NA	NA	NA
WBGene00001693	NA	NA	NA	NA
WBGene00001694	NA	NA	NA	NA
WBGene00001695	NA	NA	NA	NA
WBGene00001696	NA	NA	NA	NA
WBGene00001697	NA	NA	NA	NA
WBGene00001698	NA	NA	NA	NA
WBGene00001699	NA	NA	NA	NA
WBGene00001700	NA	NA	NA	NA
WBGene00001701	NA	NA	NA	NA
WBGene00001702	NA	1.44333	NA	NA
WBGene00001703	NA	2.00823	NA	NA
WBGene00001704	NA	NA	NA	NA
WBGene00001705	NA	NA	NA	NA
WBGene00001706	NA	NA	NA	NA
WBGene00001707	NA	NA	NA	NA
WBGene00001708	NA	NA	NA	NA
WBGene00001709	NA	NA	NA	NA
WBGene00001710	NA	NA	NA	NA
WBGene00001711	NA	NA	NA	NA
WBGene00001712	NA	NA	NA	NA
WBGene00001713	NA	NA	NA	NA
WBGene00001714	NA	1.6684	NA	NA
WBGene00001715	NA	NA	NA	NA
WBGene00001716	NA	NA	NA	NA
WBGene00001717	NA	NA	NA	NA
WBGene00001718	NA	NA	NA	NA
WBGene00001719	NA	1.30826	NA	NA
WBGene00001720	NA	NA	NA	NA
WBGene00001721	NA	NA	NA	NA
WBGene00001722	NA	NA	NA	NA
WBGene00001723	NA	NA	NA	NA
WBGene00001724	NA	NA	NA	NA
WBGene00001725	NA	NA	NA	NA
WBGene00001726	NA	NA	NA	NA
WBGene00001727	NA	NA	NA	NA
WBGene00001728	NA	NA	NA	NA
WBGene00001729	NA	NA	NA	NA
WBGene00001730	NA	1.99556	NA	NA
WBGene00001731	NA	NA	NA	NA
WBGene00001732	NA	NA	NA	NA
WBGene00001733	NA	NA	NA	NA
WBGene00001734	NA	NA	NA	NA
WBGene00001735	NA	NA	NA	NA
WBGene00001736	NA	NA	NA	NA
WBGene00001737	NA	NA	NA	NA
WBGene00001738	NA	NA	NA	NA
WBGene00001739	NA	NA	NA	NA
WBGene00001740	NA	NA	NA	NA
WBGene00001743	NA	NA	NA	NA
WBGene00001744	NA	NA	NA	NA
WBGene00001745	NA	NA	NA	NA
WBGene00001746	NA	NA	NA	NA
WBGene00001747	NA	NA	NA	NA
WBGene00001748	NA	NA	NA	NA
WBGene00001749	NA	NA	NA	NA
WBGene00001750	NA	NA	NA	NA
WBGene00001751	NA	NA	NA	NA
WBGene00001752	NA	NA	-0.787517	-1.10726
WBGene00001753	NA	NA	NA	NA
WBGene00001754	NA	-1.6046	NA	NA
WBGene00001755	NA	NA	NA	-0.772158
WBGene00001756	NA	NA	NA	NA
WBGene00001757	NA	NA	NA	NA
WBGene00001758	NA	-1.05506	NA	NA
WBGene00001759	NA	NA	NA	NA
WBGene00001760	NA	NA	NA	NA
WBGene00001761	NA	NA	NA	-1.51409
WBGene00001762	NA	NA	NA	NA
WBGene00001763	NA	NA	NA	NA
WBGene00001764	NA	NA	NA	NA
WBGene00001765	NA	NA	NA	NA
WBGene00001766	NA	NA	NA	NA
WBGene00001767	NA	NA	NA	NA
WBGene00001768	NA	NA	-0.717195	NA
WBGene00001769	NA	NA	NA	NA
WBGene00001770	NA	NA	NA	-0.839459
WBGene00001771	NA	NA	NA	NA
WBGene00001772	NA	NA	NA	NA
WBGene00001773	NA	NA	NA	NA
WBGene00001774	NA	NA	NA	-0.696557
WBGene00001775	NA	NA	NA	-0.89475
WBGene00001776	NA	NA	NA	-1.10192
WBGene00001777	NA	NA	NA	NA
WBGene00001778	NA	NA	NA	NA
WBGene00001779	NA	NA	NA	NA
WBGene00001780	NA	NA	NA	NA
WBGene00001781	NA	NA	NA	NA
WBGene00001782	NA	NA	NA	NA
WBGene00001783	NA	NA	NA	NA
WBGene00001784	NA	NA	NA	-0.822673
WBGene00001785	NA	NA	NA	NA
WBGene00001786	NA	NA	-1.21888	NA
WBGene00001787	NA	NA	NA	-0.851295
WBGene00001788	NA	NA	NA	NA
WBGene00001789	NA	NA	NA	NA
WBGene00001790	NA	NA	NA	-0.76707
WBGene00001791	NA	NA	NA	NA
WBGene00001792	NA	NA	NA	NA
WBGene00001793	NA	NA	NA	NA
WBGene00001794	NA	NA	NA	NA
WBGene00001795	NA	NA	NA	NA
WBGene00001796	NA	NA	NA	NA
WBGene00001803	NA	NA	NA	NA
WBGene00001804	NA	NA	NA	NA
WBGene00001805	NA	NA	NA	NA
WBGene00001806	NA	NA	NA	NA
WBGene00001808	NA	NA	NA	NA
WBGene00001811	NA	NA	NA	NA
WBGene00001812	NA	NA	NA	NA
WBGene00001813	NA	NA	NA	NA
WBGene00001814	NA	-1.08674	NA	-0.794201
WBGene00001815	NA	NA	NA	NA
WBGene00001816	NA	NA	NA	NA
WBGene00001817	NA	0.906729	NA	NA
WBGene00001818	NA	NA	NA	NA
WBGene00001819	NA	NA	NA	NA
WBGene00001820	NA	NA	NA	NA
WBGene00001821	NA	NA	NA	NA
WBGene00001823	NA	NA	NA	NA
WBGene00001824	NA	NA	NA	NA
WBGene00001827	NA	NA	NA	NA
WBGene00001828	NA	1.40233	NA	NA
WBGene00001829	NA	NA	NA	NA
WBGene00001830	NA	NA	NA	NA
WBGene00001831	NA	NA	NA	NA
WBGene00001832	NA	NA	NA	NA
WBGene00001833	NA	NA	NA	NA
WBGene00001834	NA	NA	NA	NA
WBGene00001835	NA	NA	NA	NA
WBGene00001836	NA	NA	NA	NA
WBGene00001837	NA	NA	NA	NA
WBGene00001838	NA	-0.754125	NA	NA
WBGene00001839	NA	NA	NA	NA
WBGene00001840	NA	NA	NA	NA
WBGene00001841	NA	2.15949	NA	NA
WBGene00001842	NA	NA	NA	NA
WBGene00001843	NA	NA	NA	NA
WBGene00001844	NA	NA	NA	NA
WBGene00001851	NA	NA	NA	NA
WBGene00001852	NA	NA	NA	NA
WBGene00001853	NA	NA	NA	NA
WBGene00001854	NA	NA	NA	NA
WBGene00001855	NA	-1.07442	NA	NA
WBGene00001856	NA	-1.04525	NA	-0.454417
WBGene00001857	NA	NA	NA	NA
WBGene00001858	1.45753	1.81893	NA	NA
WBGene00001859	NA	NA	NA	NA
WBGene00001860	NA	NA	NA	NA
WBGene00001862	NA	NA	NA	NA
WBGene00001863	NA	NA	NA	NA
WBGene00001864	NA	NA	NA	NA
WBGene00001865	NA	NA	NA	NA
WBGene00001867	NA	NA	NA	NA
WBGene00001869	NA	NA	NA	NA
WBGene00001872	NA	NA	NA	NA
WBGene00001874	NA	NA	NA	NA
WBGene00001875	NA	NA	NA	NA
WBGene00001876	NA	NA	NA	NA
WBGene00001877	NA	NA	NA	NA
WBGene00001878	NA	NA	NA	NA
WBGene00001879	NA	NA	NA	NA
WBGene00001880	NA	NA	NA	NA
WBGene00001881	NA	NA	NA	NA
WBGene00001882	NA	NA	NA	NA
WBGene00001883	NA	NA	NA	NA
WBGene00001884	NA	NA	NA	NA
WBGene00001885	NA	NA	NA	NA
WBGene00001886	NA	NA	NA	NA
WBGene00001887	NA	NA	NA	NA
WBGene00001888	NA	NA	NA	NA
WBGene00001889	NA	NA	NA	NA
WBGene00001890	NA	NA	NA	NA
WBGene00001891	NA	NA	NA	NA
WBGene00001892	NA	NA	NA	NA
WBGene00001893	NA	NA	NA	NA
WBGene00001894	NA	NA	NA	NA
WBGene00001895	NA	NA	NA	NA
WBGene00001896	NA	NA	NA	NA
WBGene00001898	NA	NA	NA	NA
WBGene00001899	NA	NA	NA	NA
WBGene00001900	NA	NA	NA	NA
WBGene00001901	NA	NA	NA	NA
WBGene00001902	NA	NA	NA	NA
WBGene00001903	NA	NA	NA	NA
WBGene00001904	NA	NA	NA	NA
WBGene00001905	NA	NA	NA	NA
WBGene00001906	NA	NA	NA	NA
WBGene00001907	NA	NA	NA	NA
WBGene00001908	NA	NA	NA	NA
WBGene00001909	NA	NA	NA	NA
WBGene00001910	NA	NA	NA	NA
WBGene00001911	NA	NA	NA	NA
WBGene00001912	NA	NA	NA	NA
WBGene00001913	NA	NA	NA	NA
WBGene00001914	NA	NA	NA	NA
WBGene00001915	NA	NA	NA	NA
WBGene00001916	NA	NA	NA	NA
WBGene00001917	NA	NA	NA	NA
WBGene00001918	NA	NA	NA	NA
WBGene00001919	NA	NA	NA	NA
WBGene00001920	NA	NA	NA	NA
WBGene00001921	NA	NA	NA	NA
WBGene00001922	NA	NA	NA	NA
WBGene00001923	NA	NA	NA	NA
WBGene00001924	NA	NA	NA	NA
WBGene00001925	NA	NA	NA	NA
WBGene00001926	NA	NA	NA	NA
WBGene00001927	NA	NA	NA	NA
WBGene00001928	NA	NA	NA	NA
WBGene00001929	NA	NA	NA	NA
WBGene00001930	NA	NA	NA	NA
WBGene00001931	NA	NA	NA	NA
WBGene00001932	NA	NA	NA	NA
WBGene00001933	NA	NA	NA	NA
WBGene00001934	NA	NA	NA	NA
WBGene00001935	NA	NA	NA	NA
WBGene00001936	NA	NA	NA	NA
WBGene00001937	NA	NA	NA	NA
WBGene00001938	NA	NA	NA	NA
WBGene00001939	NA	NA	NA	NA
WBGene00001940	NA	NA	NA	NA
WBGene00001941	NA	NA	NA	NA
WBGene00001942	NA	-0.828575	NA	NA
WBGene00001943	NA	NA	NA	NA
WBGene00001944	NA	NA	NA	NA
WBGene00001945	NA	NA	NA	NA
WBGene00001946	NA	NA	NA	NA
WBGene00001947	NA	NA	NA	NA
WBGene00001948	NA	NA	NA	NA
WBGene00001949	NA	NA	NA	NA
WBGene00001950	NA	NA	NA	NA
WBGene00001951	NA	NA	NA	NA
WBGene00001952	NA	NA	NA	NA
WBGene00001953	NA	NA	NA	NA
WBGene00001954	NA	NA	NA	NA
WBGene00001955	NA	NA	NA	NA
WBGene00001956	NA	NA	NA	NA
WBGene00001957	NA	NA	NA	NA
WBGene00001958	NA	NA	NA	NA
WBGene00001959	NA	NA	NA	NA
WBGene00001960	NA	NA	NA	NA
WBGene00001961	NA	NA	NA	NA
WBGene00001962	NA	NA	NA	NA
WBGene00001963	NA	NA	NA	NA
WBGene00001964	NA	NA	NA	NA
WBGene00001965	NA	NA	NA	NA
WBGene00001966	NA	NA	NA	NA
WBGene00001967	NA	NA	NA	NA
WBGene00001968	NA	NA	NA	NA
WBGene00001971	NA	NA	NA	NA
WBGene00001972	NA	NA	NA	NA
WBGene00001973	NA	NA	NA	NA
WBGene00001974	NA	NA	NA	NA
WBGene00001975	NA	NA	NA	NA
WBGene00001976	NA	NA	NA	NA
WBGene00001977	NA	-0.991602	NA	NA
WBGene00001978	NA	NA	NA	NA
WBGene00001979	NA	-0.690265	NA	NA
WBGene00001980	NA	NA	NA	NA
WBGene00001981	NA	NA	NA	NA
WBGene00001983	NA	NA	NA	NA
WBGene00001984	NA	NA	NA	NA
WBGene00001985	NA	NA	NA	NA
WBGene00001986	NA	NA	NA	NA
WBGene00001987	NA	NA	NA	NA
WBGene00001988	NA	NA	NA	NA
WBGene00001989	NA	NA	NA	NA
WBGene00001990	NA	NA	NA	NA
WBGene00001991	NA	NA	NA	NA
WBGene00001992	NA	NA	NA	NA
WBGene00001993	NA	NA	NA	NA
WBGene00001994	NA	NA	NA	NA
WBGene00001995	NA	NA	NA	NA
WBGene00001996	NA	NA	NA	NA
WBGene00001997	NA	NA	NA	NA
WBGene00001998	NA	NA	NA	NA
WBGene00001999	NA	NA	NA	NA
WBGene00002000	NA	NA	NA	NA
WBGene00002001	NA	NA	NA	NA
WBGene00002002	NA	NA	NA	NA
WBGene00002003	NA	NA	NA	NA
WBGene00002004	NA	NA	NA	NA
WBGene00002005	NA	-0.864556	NA	NA
WBGene00002006	NA	NA	NA	NA
WBGene00002007	NA	NA	NA	NA
WBGene00002008	NA	NA	NA	NA
WBGene00002010	NA	NA	NA	NA
WBGene00002011	NA	NA	NA	NA
WBGene00002012	NA	NA	NA	NA
WBGene00002013	NA	NA	NA	NA
WBGene00002015	NA	NA	NA	NA
WBGene00002016	NA	NA	NA	NA
WBGene00002017	NA	NA	NA	NA
WBGene00002018	NA	NA	NA	NA
WBGene00002019	NA	NA	NA	NA
WBGene00002020	NA	NA	NA	NA
WBGene00002021	NA	1.29184	NA	NA
WBGene00002023	NA	NA	NA	NA
WBGene00002024	NA	NA	NA	NA
WBGene00002025	NA	NA	NA	NA
WBGene00002026	NA	NA	NA	NA
WBGene00002027	NA	NA	NA	NA
WBGene00002028	NA	NA	NA	NA
WBGene00002029	NA	NA	NA	NA
WBGene00002030	NA	1.70649	NA	NA
WBGene00002031	NA	NA	NA	NA
WBGene00002032	NA	NA	NA	NA
WBGene00002033	NA	NA	NA	NA
WBGene00002034	NA	NA	NA	NA
WBGene00002035	NA	NA	NA	NA
WBGene00002036	NA	NA	NA	NA
WBGene00002037	NA	NA	NA	NA
WBGene00002038	NA	NA	NA	NA
WBGene00002039	NA	NA	NA	NA
WBGene00002040	NA	NA	NA	NA
WBGene00002041	NA	NA	NA	NA
WBGene00002042	NA	NA	NA	NA
WBGene00002043	NA	NA	NA	NA
WBGene00002044	NA	NA	NA	NA
WBGene00002045	NA	NA	NA	NA
WBGene00002046	NA	NA	NA	NA
WBGene00002047	NA	-0.829452	NA	NA
WBGene00002048	NA	NA	NA	NA
WBGene00002050	NA	NA	NA	NA
WBGene00002051	1.33645	NA	NA	NA
WBGene00002052	NA	NA	NA	NA
WBGene00002053	NA	NA	NA	NA
WBGene00002054	NA	NA	NA	NA
WBGene00002055	NA	NA	NA	-0.721676
WBGene00002056	NA	NA	NA	NA
WBGene00002057	NA	NA	NA	NA
WBGene00002058	1.05099	1.01641	1.17251	0.885123
WBGene00002059	NA	NA	NA	NA
WBGene00002060	NA	NA	NA	NA
WBGene00002061	NA	-0.797841	NA	NA
WBGene00002062	NA	NA	NA	NA
WBGene00002063	NA	NA	NA	NA
WBGene00002064	NA	NA	NA	NA
WBGene00002065	NA	NA	NA	NA
WBGene00002066	NA	NA	NA	NA
WBGene00002067	NA	NA	NA	NA
WBGene00002068	NA	NA	NA	NA
WBGene00002069	NA	NA	NA	NA
WBGene00002070	NA	NA	NA	NA
WBGene00002071	NA	NA	NA	NA
WBGene00002072	NA	NA	NA	NA
WBGene00002073	NA	NA	NA	NA
WBGene00002074	NA	NA	NA	NA
WBGene00002075	NA	NA	NA	NA
WBGene00002076	NA	NA	NA	NA
WBGene00002077	NA	NA	NA	NA
WBGene00002078	NA	NA	NA	NA
WBGene00002079	NA	-0.962543	NA	NA
WBGene00002080	NA	NA	NA	NA
WBGene00002081	NA	NA	0.582032	0.526236
WBGene00002083	NA	NA	NA	NA
WBGene00002084	NA	NA	NA	NA
WBGene00002085	NA	NA	NA	NA
WBGene00002086	NA	NA	NA	NA
WBGene00002087	NA	NA	NA	NA
WBGene00002088	NA	NA	NA	NA
WBGene00002089	NA	NA	NA	NA
WBGene00002090	1.60661	1.75074	1.06977	1.50554
WBGene00002091	NA	NA	NA	NA
WBGene00002092	NA	NA	NA	NA
WBGene00002093	NA	NA	NA	NA
WBGene00002094	NA	NA	NA	NA
WBGene00002095	NA	NA	NA	NA
WBGene00002096	NA	NA	NA	NA
WBGene00002097	NA	NA	NA	NA
WBGene00002098	NA	NA	NA	NA
WBGene00002099	NA	NA	NA	NA
WBGene00002100	NA	NA	NA	NA
WBGene00002101	NA	NA	NA	NA
WBGene00002102	NA	NA	NA	NA
WBGene00002103	NA	NA	NA	NA
WBGene00002104	NA	NA	NA	NA
WBGene00002105	NA	NA	NA	NA
WBGene00002106	NA	NA	NA	NA
WBGene00002107	NA	NA	NA	NA
WBGene00002108	NA	NA	NA	NA
WBGene00002109	NA	NA	NA	NA
WBGene00002110	NA	NA	NA	NA
WBGene00002111	NA	NA	NA	NA
WBGene00002112	NA	NA	NA	NA
WBGene00002113	NA	NA	NA	NA
WBGene00002114	NA	NA	NA	NA
WBGene00002115	NA	NA	NA	NA
WBGene00002116	NA	NA	NA	NA
WBGene00002117	NA	NA	NA	NA
WBGene00002118	NA	NA	NA	-2.03668
WBGene00002119	NA	NA	NA	NA
WBGene00002120	NA	NA	NA	NA
WBGene00002121	NA	NA	NA	NA
WBGene00002123	NA	NA	NA	NA
WBGene00002124	NA	NA	NA	NA
WBGene00002125	NA	NA	NA	NA
WBGene00002127	NA	NA	NA	NA
WBGene00002128	NA	NA	NA	NA
WBGene00002129	NA	NA	NA	NA
WBGene00002130	NA	NA	NA	NA
WBGene00002131	NA	NA	NA	NA
WBGene00002132	NA	NA	NA	NA
WBGene00002133	NA	NA	NA	NA
WBGene00002134	NA	NA	NA	NA
WBGene00002135	NA	NA	NA	NA
WBGene00002136	NA	NA	NA	NA
WBGene00002137	NA	NA	NA	NA
WBGene00002138	NA	NA	NA	NA
WBGene00002139	NA	NA	NA	NA
WBGene00002140	NA	NA	NA	NA
WBGene00002141	NA	NA	NA	NA
WBGene00002142	NA	NA	NA	NA
WBGene00002143	NA	NA	NA	NA
WBGene00002144	NA	NA	NA	NA
WBGene00002146	NA	NA	NA	NA
WBGene00002147	NA	NA	NA	NA
WBGene00002148	NA	NA	NA	NA
WBGene00002149	NA	NA	NA	NA
WBGene00002150	NA	NA	NA	NA
WBGene00002151	NA	NA	NA	NA
WBGene00002152	NA	NA	NA	NA
WBGene00002153	NA	NA	NA	NA
WBGene00002162	NA	-0.758264	NA	-0.464884
WBGene00002163	NA	NA	NA	NA
WBGene00002169	NA	NA	NA	NA
WBGene00002173	NA	NA	NA	NA
WBGene00002174	NA	NA	NA	NA
WBGene00002175	NA	NA	NA	NA
WBGene00002176	NA	NA	NA	NA
WBGene00002177	NA	NA	NA	NA
WBGene00002178	NA	NA	NA	NA
WBGene00002179	NA	NA	NA	NA
WBGene00002180	NA	NA	NA	NA
WBGene00002181	NA	NA	NA	NA
WBGene00002182	NA	NA	NA	NA
WBGene00002183	NA	NA	NA	NA
WBGene00002184	NA	NA	NA	NA
WBGene00002185	NA	NA	NA	NA
WBGene00002186	NA	NA	NA	NA
WBGene00002187	NA	1.0483	NA	0.628411
WBGene00002188	NA	NA	NA	NA
WBGene00002189	NA	NA	NA	NA
WBGene00002190	NA	NA	NA	NA
WBGene00002191	NA	NA	NA	NA
WBGene00002192	NA	NA	NA	NA
WBGene00002193	NA	NA	NA	NA
WBGene00002194	NA	NA	NA	NA
WBGene00002195	NA	NA	NA	NA
WBGene00002196	NA	NA	NA	NA
WBGene00002198	NA	NA	NA	NA
WBGene00002199	NA	2.07428	NA	NA
WBGene00002200	NA	NA	NA	NA
WBGene00002201	NA	NA	NA	NA
WBGene00002202	NA	NA	NA	NA
WBGene00002203	NA	NA	NA	NA
WBGene00002204	NA	NA	NA	NA
WBGene00002205	NA	NA	NA	NA
WBGene00002206	NA	NA	NA	NA
WBGene00002207	NA	NA	NA	NA
WBGene00002208	NA	NA	NA	NA
WBGene00002210	NA	NA	NA	NA
WBGene00002211	NA	NA	NA	NA
WBGene00002212	NA	NA	NA	NA
WBGene00002213	NA	NA	NA	NA
WBGene00002214	NA	NA	NA	NA
WBGene00002215	NA	NA	NA	NA
WBGene00002216	NA	1.03536	NA	NA
WBGene00002217	NA	NA	NA	NA
WBGene00002218	NA	NA	NA	NA
WBGene00002219	NA	-0.967095	NA	NA
WBGene00002220	NA	NA	NA	NA
WBGene00002221	NA	NA	NA	NA
WBGene00002222	1.22762	1.77377	NA	NA
WBGene00002223	NA	NA	NA	NA
WBGene00002224	NA	NA	NA	NA
WBGene00002225	NA	-0.790296	NA	NA
WBGene00002226	NA	-0.732306	NA	NA
WBGene00002227	NA	NA	NA	NA
WBGene00002228	NA	NA	NA	NA
WBGene00002229	NA	NA	NA	NA
WBGene00002230	NA	NA	NA	NA
WBGene00002231	NA	NA	NA	NA
WBGene00002232	NA	NA	NA	NA
WBGene00002233	NA	1.16578	NA	NA
WBGene00002234	NA	NA	NA	NA
WBGene00002235	NA	NA	NA	NA
WBGene00002238	NA	NA	NA	NA
WBGene00002239	NA	NA	NA	NA
WBGene00002240	NA	NA	NA	NA
WBGene00002241	NA	NA	NA	NA
WBGene00002242	NA	NA	NA	NA
WBGene00002243	NA	1.24291	NA	NA
WBGene00002244	NA	NA	NA	NA
WBGene00002245	NA	NA	NA	NA
WBGene00002246	NA	NA	NA	NA
WBGene00002247	NA	NA	NA	NA
WBGene00002248	0.956867	NA	NA	NA
WBGene00002249	NA	NA	NA	NA
WBGene00002250	NA	NA	NA	NA
WBGene00002251	NA	NA	NA	NA
WBGene00002252	NA	NA	NA	NA
WBGene00002253	NA	NA	NA	NA
WBGene00002254	NA	NA	NA	NA
WBGene00002255	NA	NA	NA	NA
WBGene00002256	NA	NA	NA	NA
WBGene00002257	NA	NA	NA	NA
WBGene00002258	NA	1.02636	NA	NA
WBGene00002259	NA	NA	NA	NA
WBGene00002260	NA	NA	NA	NA
WBGene00002261	NA	NA	NA	NA
WBGene00002262	NA	NA	NA	NA
WBGene00003096	-1.33928	-3.04397	NA	-2.32539
WBGene00002264	NA	NA	NA	NA
WBGene00002265	NA	NA	NA	NA
WBGene00002266	NA	NA	NA	NA
WBGene00002267	NA	NA	NA	NA
WBGene00002268	NA	NA	NA	NA
WBGene00002269	NA	NA	NA	-0.516825
WBGene00002270	NA	NA	NA	NA
WBGene00002271	NA	NA	1.2703	0.851177
WBGene00002272	NA	NA	NA	NA
WBGene00002273	NA	-0.909432	NA	NA
WBGene00002274	NA	NA	NA	-0.554955
WBGene00002275	NA	NA	NA	NA
WBGene00002276	NA	NA	NA	NA
WBGene00002278	NA	NA	NA	NA
WBGene00002280	NA	NA	NA	NA
WBGene00002282	NA	NA	NA	NA
WBGene00002285	NA	NA	NA	NA
WBGene00002295	NA	NA	NA	NA
WBGene00002297	NA	NA	NA	NA
WBGene00002299	NA	NA	NA	NA
WBGene00002324	NA	NA	NA	NA
WBGene00002335	NA	NA	NA	NA
WBGene00002344	NA	NA	NA	NA
WBGene00002348	NA	NA	NA	NA
WBGene00002363	NA	NA	NA	NA
WBGene00002368	NA	NA	NA	NA
WBGene00002393	NA	NA	NA	NA
WBGene00002497	NA	NA	NA	NA
WBGene00002583	NA	NA	NA	NA
WBGene00002601	NA	1.48324	NA	NA
WBGene00002632	NA	NA	NA	NA
WBGene00002637	NA	NA	NA	NA
WBGene00002694	NA	NA	NA	NA
WBGene00002696	NA	NA	NA	NA
WBGene00002717	NA	NA	NA	NA
WBGene00002783	NA	NA	NA	0.704706
WBGene00002804	NA	NA	NA	NA
WBGene00002827	NA	1.22124	NA	NA
WBGene00002845	NA	NA	NA	NA
WBGene00002850	NA	NA	NA	NA
WBGene00002855	NA	NA	NA	NA
WBGene00002879	NA	NA	NA	-0.407476
WBGene00002881	NA	1.28673	NA	1.33269
WBGene00002889	NA	NA	NA	NA
WBGene00002891	NA	NA	NA	NA
WBGene00002915	NA	NA	NA	NA
WBGene00002957	NA	NA	NA	NA
WBGene00002974	NA	NA	NA	NA
WBGene00002975	NA	NA	NA	NA
WBGene00002976	NA	NA	NA	NA
WBGene00002977	NA	NA	NA	NA
WBGene00002978	NA	NA	NA	NA
WBGene00002979	NA	NA	NA	NA
WBGene00002980	NA	NA	NA	NA
WBGene00002981	NA	NA	NA	NA
WBGene00002982	NA	NA	NA	NA
WBGene00002983	NA	NA	NA	NA
WBGene00002985	NA	NA	NA	NA
WBGene00002986	NA	NA	NA	NA
WBGene00002987	NA	NA	NA	NA
WBGene00002988	NA	NA	NA	NA
WBGene00002989	NA	NA	NA	NA
WBGene00002990	NA	NA	NA	NA
WBGene00002991	NA	0.906269	NA	NA
WBGene00002992	NA	NA	NA	NA
WBGene00002993	NA	NA	NA	NA
WBGene00002994	NA	NA	NA	NA
WBGene00002996	NA	NA	NA	NA
WBGene00002997	NA	NA	NA	NA
WBGene00002998	NA	NA	NA	NA
WBGene00002999	NA	NA	NA	NA
WBGene00003000	NA	NA	NA	NA
WBGene00003001	NA	NA	NA	NA
WBGene00003002	NA	NA	NA	NA
WBGene00003003	NA	NA	NA	NA
WBGene00003006	NA	NA	NA	NA
WBGene00003007	NA	NA	NA	NA
WBGene00003008	NA	NA	NA	NA
WBGene00003009	NA	NA	NA	NA
WBGene00003010	NA	NA	NA	NA
WBGene00003011	NA	NA	NA	NA
WBGene00003012	NA	NA	NA	NA
WBGene00003014	NA	NA	NA	NA
WBGene00003015	NA	NA	NA	NA
WBGene00003017	NA	NA	NA	NA
WBGene00003018	NA	NA	NA	NA
WBGene00003019	NA	NA	NA	NA
WBGene00003020	NA	NA	NA	NA
WBGene00003021	NA	NA	NA	NA
WBGene00003022	NA	NA	NA	NA
WBGene00003024	NA	NA	NA	NA
WBGene00003025	NA	NA	NA	NA
WBGene00003026	NA	NA	NA	NA
WBGene00003029	NA	NA	NA	NA
WBGene00003030	NA	NA	NA	NA
WBGene00003031	NA	NA	NA	NA
WBGene00003033	NA	NA	NA	NA
WBGene00003034	NA	NA	NA	NA
WBGene00003035	NA	NA	NA	NA
WBGene00003036	NA	NA	NA	NA
WBGene00003037	NA	NA	NA	NA
WBGene00003038	NA	NA	NA	NA
WBGene00003039	NA	NA	NA	NA
WBGene00003040	NA	NA	NA	NA
WBGene00003041	NA	NA	NA	NA
WBGene00003043	NA	NA	NA	NA
WBGene00003044	NA	NA	NA	NA
WBGene00003045	NA	NA	NA	NA
WBGene00003046	NA	NA	NA	NA
WBGene00003047	NA	NA	NA	NA
WBGene00003048	NA	NA	NA	NA
WBGene00003052	NA	NA	NA	NA
WBGene00003053	NA	NA	NA	NA
WBGene00003055	NA	NA	NA	NA
WBGene00003056	NA	NA	0.74498	NA
WBGene00003057	NA	NA	-1.17959	NA
WBGene00003058	NA	NA	NA	NA
WBGene00003059	NA	NA	NA	NA
WBGene00003060	NA	NA	NA	NA
WBGene00003061	NA	NA	NA	NA
WBGene00003062	NA	NA	NA	NA
WBGene00003063	NA	NA	NA	NA
WBGene00003064	NA	NA	NA	NA
WBGene00003065	NA	NA	NA	NA
WBGene00003066	NA	NA	NA	NA
WBGene00003067	NA	NA	NA	NA
WBGene00003068	NA	NA	NA	NA
WBGene00003071	NA	NA	NA	NA
WBGene00003072	NA	NA	NA	NA
WBGene00003073	NA	NA	NA	NA
WBGene00003074	NA	NA	NA	NA
WBGene00003075	NA	NA	NA	NA
WBGene00003076	NA	NA	NA	NA
WBGene00003077	NA	NA	NA	NA
WBGene00003078	NA	NA	NA	NA
WBGene00003079	NA	NA	NA	NA
WBGene00003080	NA	NA	NA	NA
WBGene00003081	NA	NA	NA	NA
WBGene00003082	NA	NA	NA	NA
WBGene00003083	NA	NA	NA	NA
WBGene00003084	NA	NA	NA	NA
WBGene00003085	NA	NA	NA	NA
WBGene00003086	NA	NA	NA	NA
WBGene00003087	NA	NA	NA	NA
WBGene00003088	NA	NA	NA	NA
WBGene00003089	NA	1.4772	NA	NA
WBGene00003090	NA	NA	NA	NA
WBGene00003091	NA	NA	NA	NA
WBGene00003092	1.38207	NA	NA	NA
WBGene00003093	NA	NA	NA	NA
WBGene00003094	NA	-2.13777	NA	NA
WBGene00003095	NA	-2.46112	NA	NA
WBGene00003473	-1.66578	-1.64551	NA	-0.977247
WBGene00003097	NA	NA	NA	NA
WBGene00003098	NA	NA	NA	NA
WBGene00003099	NA	NA	NA	NA
WBGene00003100	NA	NA	NA	NA
WBGene00003102	NA	NA	NA	NA
WBGene00003104	NA	1.33705	NA	NA
WBGene00003106	NA	NA	NA	NA
WBGene00003107	NA	NA	NA	NA
[truncated: 44,908 more rows]
