# Supplementary material for: Rege-1 promotes C. elegans survival by modulating IIS and TOR pathways
Source: PLoS Genet. 2023 Aug 9;19(8):e1010869. doi: 10.1371/journal.pgen.1010869 (PMC10441803; doi:10.1371/journal.pgen.1010869)
Supplement: S3 Table — (XLSX) [file pgen.1010869.s007.xlsx]

## Sheet: 工作表1
Table S3 : Genes identified in Encode ETS-4 CHIP peaks
ETS-4 ChIP data extrated from the ENCODE data (ENCFF037IAO)
"Y" represents a CHIP hit detected in the dataset (pink), "N" indicates that a CHIP hit was not detected in the dataset(gray), and #N/A indicates that the CHIP hit was not found in the dataset.
ETS-4 CHIP gene list					upregulated gene in OP50 & PA14						upregulated gene in OP50						upregulated gene in PA14
WormBase Gene ID	Public Name	Sequence Name			WormBase Gene ID	Public Name	Sequence Name	ETS-4 CHIP	PQM-1 CHIP		WormBase Gene ID	Public Name	Sequence Name	ETS-4 CHIP	PQM-1 CHIP		WormBase Gene ID	Public Name	NAME	ETS-4 CHIP	PQM-1 CHIP
WBGene00010480	tasp-1	K01G5.9			WBGene00043062	clec-80	Y54G2A.39	N	N		WBGene00000081	ads-1	Y50D7A.7	N	N		WBGene00000216	asp-3	H22K11.1	N	Y
WBGene00013560	zip-12	Y75B8A.29			WBGene00021160	gba-4	Y4C6B.6	N	Y		WBGene00000212	asm-2	ZK455.4	N	Y		WBGene00000218	asp-5	F21F8.3	N	Y
WBGene00011729	set-16	T12D8.1			WBGene00004172	pqn-92	Y75B8A.27	N	Y		WBGene00000448	pros-1	K12H4.1	N	N		WBGene00000615	col-38	F54C9.4	N	N
WBGene00007681	C18D11.3	C18D11.3			WBGene00002090	ins-7	ZK1251.2	Y	Y		WBGene00000539	cln-3.1	F07B10.1	N	Y		WBGene00001132	alp-1	T11B7.4	N	N
WBGene00016052	dod-3	C24B9.9			WBGene00021590	Y46D2A.2	Y46D2A.2	N	Y		WBGene00000695	col-121	F56D5.1	N	N		WBGene00002081	ina-1	F54G8.3	N	N
WBGene00002998	lin-9	ZK637.7			WBGene00004990	spp-5	T08A9.9	Y	Y		WBGene00000858	cwn-2	W01B6.1	N	N		WBGene00002271	lec-8	R07B1.10	N	N
WBGene00013556	Y75B8A.23	Y75B8A.23			WBGene00013037	Y49E10.18	Y49E10.18	N	Y		WBGene00001108	dsl-6	H02I12.4	N	N		WBGene00003163	mdl-1	R03E9.1	N	Y
WBGene00015168	pdi-6	B0403.4			WBGene00045416	Y37H2A.14	Y37H2A.14	N	N		WBGene00001432	fkb-7	B0511.1	N	N		WBGene00003776	nmy-1	F52B10.1	N	N
WBGene00012139	T28F4.4	T28F4.4			WBGene00004988	spp-3	T08A9.7	Y	Y		WBGene00001858	hil-7	C01B10.5	N	N		WBGene00004001	pgp-7	T21E8.2	N	N
WBGene00004488	rps-19	T05F1.3			WBGene00001158	ech-9	F01G10.3	Y	Y		WBGene00002222	klp-11	F20C5.2	N	N		WBGene00004169	pqn-89	Y73B6BR.1	N	N
WBGene00017816	hrpk-1	F26B1.2			WBGene00011713	htrl-1	T11F9.12	N	N		WBGene00003773	nlt-1	ZK892.2	Y	Y		WBGene00004796	sid-2	ZK520.2	N	Y
WBGene00008921	ctf-4	F17C11.10			WBGene00017678	asp-12	F21F8.4	Y	Y		WBGene00004994	spp-9	T25C12.2	N	N		WBGene00006796	unc-62	T28F12.2	N	N
WBGene00016496	C37C3.2	C37C3.2			WBGene00020954	W02G9.4	W02G9.4	N	N		WBGene00004995	spp-10	C28C12.7	N	N		WBGene00007565	clec-48	C14A6.1	N	Y
WBGene00002065	iff-2	F54C9.1			WBGene00012134	T28F3.8	T28F3.8	N	N		WBGene00004997	spp-12	T22G5.7	N	N		WBGene00008698	F11D11.3	F11D11.3	N	N
WBGene00012389	Y6B3B.4	Y6B3B.4			WBGene00017592	F19C7.2	F19C7.2	N	Y		WBGene00006852	unc-129	C53D6.2	N	N		WBGene00008891	clec-42	F16H6.1	N	Y
WBGene00022497	Y119D3B.21	Y119D3B.21			WBGene00010899	M28.8	M28.8	Y	N		WBGene00006942	wrk-1	F41D9.3	N	Y		WBGene00009434	F35E12.10	F35E12.10	N	N
WBGene00045515	nhr-291	ZK1037.13			WBGene00004987	spp-2	T08A9.12	N	Y		WBGene00007506	fbxc-58	C10C5.2	N	N		WBGene00009574	F40E10.6	F40E10.6	N	Y
WBGene00001333	erm-1	C01G8.5			WBGene00010660	K08D8.6	K08D8.6	N	Y		WBGene00007808	best-7	C29F4.2	N	Y		WBGene00010204	cpr-9	F57F5.1	Y	Y
WBGene00021933	Y55F3AR.2	Y55F3AR.2			WBGene00015052	clec-52	B0218.8	N	Y		WBGene00007829	oac-5	C31A11.1	N	Y		WBGene00010750	K10D11.6	K10D11.6	N	Y
WBGene00019480	K07C11.8	K07C11.8			WBGene00020662	T21H3.1	T21H3.1	Y	Y		WBGene00007899	C33D9.5	C33D9.5	N	N		WBGene00011069	ceh-62	R06F6.6	N	N
WBGene00013996	ZK550.2	ZK550.2			WBGene00009877	F49C12.7	F49C12.7	Y	Y		WBGene00007900	C33D9.6	C33D9.6	N	N		WBGene00011978	T24B8.4	T24B8.4	N	N
WBGene00020486	T13C5.6	T13C5.6			WBGene00000215	asp-2	T18H9.2	N	N		WBGene00008221	nhr-168	C50B6.8	N	Y		WBGene00012018	T25C12.3	T25C12.3	N	Y
WBGene00019466	tos-1	K07B1.6			WBGene00012201	W02B12.1	W02B12.1	N	Y		WBGene00008519	cyp-13B1	F02C12.5	N	Y		WBGene00012274	W05B5.1	W05B5.1	N	N
WBGene00004166	scc-2	Y43H11AL.3			WBGene00021118	clec-125	W09G10.6	N	N		WBGene00008542	scav-6	F07A5.3	Y	Y		WBGene00012947	Y47H9C.1	Y47H9C.1	N	N
WBGene00003939	pax-3	F27E5.2			WBGene00002058	ifd-2	F25E2.4	N	Y		WBGene00008553	F07C6.2	F07C6.2	N	N		WBGene00015217	tes-1	B0496.8	N	Y
WBGene00003097	lys-8	C17G10.5			WBGene00020579	T19D12.4	T19D12.4	N	Y		WBGene00008563	F07H5.13	F07H5.13	N	N		WBGene00015713	C12D12.1	C12D12.1	Y	Y
WBGene00019250	H28G03.2	H28G03.2			WBGene00004058	pmp-1	C44B7.8	Y	Y		WBGene00008621	F09C8.1	F09C8.1	Y	Y		WBGene00016260	rege-1	C30F12.1	N	N
WBGene00008506	tkt-1	F01G10.1			WBGene00013900	ugt-18	ZC443.5	N	Y		WBGene00008692	scav-4	F11C1.3	N	Y		WBGene00016845	C50F7.5	C50F7.5	N	Y
WBGene00006861	cal-5	C24H10.5			WBGene00008167	acox-1.5	C48B4.1	N	Y		WBGene00008779	F14B4.1	F14B4.1	N	N		WBGene00017591	nspg-10	F19C7.1	N	Y
WBGene00009532	ccch-1	F38B7.1			WBGene00010062	lipl-1	F54F3.3	N	Y		WBGene00008971	F20C5.6	F20C5.6	N	N		WBGene00017727	F22H10.3	F22H10.3	N	Y
WBGene00004917	snr-4	C52E4.3			WBGene00000219	asp-6	F21F8.7	N	Y		WBGene00009292	F31D4.5	F31D4.5	N	N		WBGene00017904	lim-8	F28F5.3	N	N
WBGene00006481	plrg-1	D1054.15			WBGene00004989	spp-4	T08A9.8	N	N		WBGene00009520	clec-168	F38A1.7	N	Y		WBGene00018350	ifo-1	F42C5.10	Y	Y
WBGene00008446	E01G4.3	E01G4.3			WBGene00008199	C49C3.9	C49C3.9	Y	Y		WBGene00009526	clec-169	F38A1.14	N	#N/A		WBGene00019273	H43E16.1	H43E16.1	N	Y
WBGene00002090	ins-7	ZK1251.2			WBGene00019914	clec-150	R06B10.3	Y	Y		WBGene00009698	F44F1.6	F44F1.6	N	N		WBGene00019435	K06A9.1	K06A9.1	N	Y
WBGene00020334	epg-7	T08A9.1			WBGene00000022	abt-4	Y39D8C.1	N	Y		WBGene00009798	F46G10.4	F46G10.4	N	N		WBGene00019978	hacd-1	R09B5.6	N	N
WBGene00020274	T05H4.11	T05H4.11			WBGene00018237	irg-7	F40F4.6	N	Y		WBGene00010461	K01D12.1	K01D12.1	N	N		WBGene00021020	W04B5.3	W04B5.3	N	Y
WBGene00016678	txbp-3	C45G9.7			WBGene00019895	aagr-2	R05F9.12	Y	Y		WBGene00010749	K10D11.5	K10D11.5	N	Y		WBGene00021581	clec-70	Y46C8AL.3	N	N
WBGene00001819	haf-9	ZK484.2			WBGene00010897	lact-3	M28.6	N	N		WBGene00010822	M01G12.9	M01G12.9	N	Y		WBGene00021805	nspg-7.2	Y53G8AM.5	N	N
WBGene00000223	atf-7	C07G2.2			WBGene00007112	B0035.13	B0035.13	N	Y		WBGene00010877	lact-4	M05D6.4	N	N		WBGene00022276	nlp-40	Y74C9A.2	N	N
WBGene00010174	F56H9.2	F56H9.2			WBGene00007857	C31H5.6	C31H5.6	Y	Y		WBGene00011175	R09E10.5	R09E10.5	N	N		WBGene00044457	C18H7.11	C18H7.11	N	#N/A
WBGene00009877	F49C12.7	F49C12.7			WBGene00021814	mfsd-8	Y53G8AR.7	Y	N		WBGene00011222	R10H10.3	R10H10.3	N	N		WBGene00045305	ZC250.4	ZC250.4	N	#N/A
WBGene00004258	pyc-1	D2023.2			WBGene00019146	H02F09.3	H02F09.3	N	N		WBGene00011508	T05H10.3	T05H10.3	N	N
WBGene00013311	sec-61.A	Y57G11C.15			WBGene00015949	C18A11.3	C18A11.3	N	N		WBGene00012239	W04A8.4	W04A8.4	N	N
WBGene00006959	xbp-1	R74.3			WBGene00019682	K12H4.7	K12H4.7	Y	Y		WBGene00012571	Y37H2A.11	Y37H2A.11	N	#N/A
WBGene00077783	D1054.18	D1054.18			WBGene00009237	F28H7.3	F28H7.3	N	Y		WBGene00012680	Y39B6A.21	Y39B6A.21	N	#N/A
WBGene00012668	Y39B6A.5	Y39B6A.5			WBGene00009393	clec-62	F35C5.5	N	Y		WBGene00013035	Y49E10.16	Y49E10.16	N	Y
WBGene00017892	F28B4.3	F28B4.3			WBGene00000214	asp-1	Y39B6A.20	N	Y		WBGene00013439	Y66D12A.13	Y66D12A.13	N	Y
WBGene00005003	spp-18	F27C8.4									WBGene00013716	Y106G6H.1	Y106G6H.1	N	Y
WBGene00015391	sdha-1	C03G5.1									WBGene00013899	ZC443.4	ZC443.4	N	Y
WBGene00019127	cgt-3	F59G1.1									WBGene00014135	ZK896.4	ZK896.4	N	N
WBGene00050944	C14A11.9	C14A11.9									WBGene00014136	ZK896.5	ZK896.5	N	Y
WBGene00011423	ipla-7	T04B2.5									WBGene00014836	T09F5.12	T09F5.12	N	#N/A
WBGene00003825	ntl-2	B0286.4									WBGene00015389	scav-1	C03F11.3	Y	Y
WBGene00018604	uggt-1	F48E3.3									WBGene00015471	lmp-2	C05D9.2	N	Y
WBGene00001325	eor-2	C44H4.7									WBGene00015522	C06E1.7	C06E1.7	N	N
WBGene00002210	kin-29	F58H12.1									WBGene00015930	cest-4	C17H12.4	N	Y
WBGene00004988	spp-3	T08A9.7									WBGene00015947	C18A11.1	C18A11.1	N	Y
WBGene00004058	pmp-1	C44B7.8									WBGene00016335	gba-1	C33C12.3	N	Y
WBGene00194913	Y105C5A.1272	Y105C5A.1272									WBGene00016502	C37C3.10	C37C3.10	N	Y
WBGene00021549	cdap-2	Y44E3A.4									WBGene00016546	C40A11.3	C40A11.3	N	N
WBGene00011680	T10B10.3	T10B10.3									WBGene00016769	C49C8.5	C49C8.5	N	Y
WBGene00021852	Y54F10AM.8	Y54F10AM.8									WBGene00016920	C54E4.5	C54E4.5	N	N
WBGene00009902	drd-1	F49E12.9									WBGene00017417	F13B6.2	F13B6.2	N	N
WBGene00010641	crml-1	K07G5.1									WBGene00017687	ets-4	F22A3.1	Y	Y
WBGene00000870	cyd-1	Y38F1A.5									WBGene00018342	F42A10.6	F42A10.6	N	Y
WBGene00011964	saeg-2	T23G5.6									WBGene00018398	sptl-2	F43H9.2	N	Y
WBGene00001911	his-37	C50F4.7									WBGene00019213	H20E11.1	H20E11.1	N	N
WBGene00011730	drr-2	T12D8.2									WBGene00019227	sgca-1	H22K11.4	Y	N
WBGene00009561	F39D8.3	F39D8.3									WBGene00019279	K01A2.4	K01A2.4	N	N
WBGene00022865	ufbp-1	ZK1236.7									WBGene00019426	cutl-16	K06A1.3	N	N
WBGene00022122	trap-1	Y71F9AM.6									WBGene00020456	fbxa-60	T12B5.10	N	Y
WBGene00010134	F55H12.3	F55H12.3									WBGene00020976	oac-51	W03B1.7	N	N
WBGene00007812	C29F7.3	C29F7.3									WBGene00021335	spp-23	Y34D9A.11	N	N
WBGene00022389	pde-6	Y95B8A.10									WBGene00021503	ctsa-4.2	Y40D12A.2	N	Y
WBGene00012217	W02H3.1	W02H3.1									WBGene00021585	clec-74	Y46C8AL.8	N	N
WBGene00021295	Y25C1A.8	Y25C1A.8									WBGene00021602	clec-205	Y46H3B.1	N	N
WBGene00020921	W01C8.5	W01C8.5									WBGene00021726	bath-10	Y49F6C.4	N	N
WBGene00021248	Y22D7AL.10	Y22D7AL.10									WBGene00021979	Y58A7A.5	Y58A7A.5	N	N
WBGene00016594	srlf-7	C42D4.1									WBGene00022040	Y65B4BR.1	Y65B4BR.1	N	N
WBGene00004993	spp-8	C28C12.5									WBGene00022413	Y102A11A.3	Y102A11A.3	N	N
WBGene00021282	set-21	Y24D9A.2									WBGene00022441	Y110A2AL.4	Y110A2AL.4	N	N
WBGene00006536	tbb-1	K01G5.7									WBGene00022847	ZK1055.6	ZK1055.6	N	N
WBGene00008255	C51E3.10	C51E3.10									WBGene00023407	cex-1	F56D1.6	N	N
WBGene00017691	ilys-5	F22A3.6									WBGene00044073	tag-244	C34H4.3	N	Y
WBGene00009050	F22D6.2	F22D6.2									WBGene00044284	spp-21	T25C12.4	N	N
WBGene00022719	pdhk-2	ZK370.5									WBGene00044469	clec-173	T26C12.6	N	Y
WBGene00003794	npp-8	Y41D4B.19									WBGene00044574	F23G4.1	F23G4.1	N	#N/A
WBGene00010501	K02C4.2	K02C4.2									WBGene00077593	C49G7.12	C49G7.12	N	N
WBGene00022114	Y71F9AL.9	Y71F9AL.9
WBGene00021691	Y48G8AL.13	Y48G8AL.13
WBGene00003036	lin-53	K07A1.12
WBGene00009259	hpo-34	F29G6.3
WBGene00004424	rpl-12	JC8.3
WBGene00006439	ant-1.1	T27E9.1
WBGene00008999	myrf-2	F21A10.2
WBGene00019344	dhhc-10	K02G10.1
WBGene00013160	cmtr-1	Y53F4B.13
WBGene00001185	egl-17	F38G1.2
WBGene00013919	ZC506.1	ZC506.1
WBGene00010605	K06G5.1	K06G5.1
WBGene00008362	cfim-2	D1046.1
WBGene00012140	T28F4.5	T28F4.5
WBGene00012390	gpap-1	Y6B3B.5
WBGene00009008	F21D5.3	F21D5.3
WBGene00011480	enpl-1	T05E11.3
WBGene00001489	frm-2	T04C9.6
WBGene00012825	Y43F8C.3	Y43F8C.3
WBGene00008542	scav-6	F07A5.3
WBGene00003903	pab-2	F18H3.3
WBGene00022177	Y71H2AM.12	Y71H2AM.12
WBGene00002057	ifd-1	R04E5.10
WBGene00006911	vha-2	R10E11.2
WBGene00003392	mog-4	C04H5.6
WBGene00000007	aat-6	T11F9.4
WBGene00019830	hrg-1	R02E12.6
WBGene00022178	cest-25	Y71H2AM.13
WBGene00001395	fat-3	W08D2.4
WBGene00021629	scpl-3	Y47D9A.2
WBGene00019958	not found
WBGene00007259	C02B4.3	C02B4.3
WBGene00017826	tag-340	F26F4.4
WBGene00017764	F25A2.1	F25A2.1
WBGene00002224	klp-13	F22F4.3
WBGene00017311	F09G2.2	F09G2.2
WBGene00003773	nlt-1	ZK892.2
WBGene00019767	rpa-2	M04F3.1
WBGene00015955	C18B2.4	C18B2.4
WBGene00009907	F49H6.3	F49H6.3
WBGene00017834	F26F12.3	F26F12.3
WBGene00017289	F09E5.11	F09E5.11
WBGene00018193	F39C12.1	F39C12.1
WBGene00004361	rib-2	K01G5.6
WBGene00008925	F17H10.1	F17H10.1
WBGene00009691	F44E5.4	F44E5.4
WBGene00008486	ugt-44	F01D4.2
WBGene00010420	mcrs-1	H28O16.2
WBGene00022181	pho-9	Y71H2AM.16
WBGene00010041	F54C9.3	F54C9.3
WBGene00002269	lec-6	Y55B1AR.1
WBGene00021583	clec-72	Y46C8AL.5
WBGene00013997	ZK550.3	ZK550.3
WBGene00002272	lec-9	C16H3.2
WBGene00001196	egl-30	M01D7.7
WBGene00021068	W06H8.6	W06H8.6
WBGene00001745	gsa-1	R06A10.2
WBGene00018878	glit-1	F55D10.3
WBGene00012813	Y43F8B.2	Y43F8B.2
WBGene00018834	F54F2.6	F54F2.6
WBGene00007927	C34C12.8	C34C12.8
WBGene00001396	fat-4	T13F2.1
WBGene00002007	hsp-3	C15H9.6
WBGene00011849	T19H5.4	T19H5.4
WBGene00004699	rsp-2	W02B12.2
WBGene00008229	C50F4.1	C50F4.1
WBGene00010383	mpst-3	H12D21.7
WBGene00000781	cpr-1	C52E4.1
WBGene00017074	D2096.7	D2096.7
WBGene00000783	cpr-3	T10H4.12
WBGene00000067	act-5	T25C8.2
WBGene00016603	met-1	C43E11.3
WBGene00022593	ZC328.3	ZC328.3
WBGene00013573	Y75B12B.11	Y75B12B.11
WBGene00001038	dnj-20	T15H9.7
WBGene00004136	pqn-51	K11D12.2
WBGene00016313	set-4	C32D5.5
WBGene00011300	R107.5	R107.5
WBGene00004980	spk-1	B0464.5
WBGene00001663	gpa-1	T19C4.6
WBGene00019564	K09D9.1	K09D9.1
WBGene00003225	mev-1	T07C4.7
WBGene00019872	R04E5.9	R04E5.9
WBGene00044784	F13H10.8	F13H10.8
WBGene00015389	scav-1	C03F11.3
WBGene00019760	calu-1	M03F4.7
WBGene00006454	aex-4	T14G12.2
WBGene00008586	snrp-40.1	F08G12.2
WBGene00011430	T04C12.8	T04C12.8
WBGene00021202	Y17G9B.5	Y17G9B.5
WBGene00017261	acl-6	F08F3.2
WBGene00009126	pyk-1	F25H5.3
WBGene00044737	ttr-45	JC8.14
WBGene00006529	tba-2	C47B2.3
WBGene00012477	Y18D10A.4	Y18D10A.4
WBGene00018328	F42A6.6	F42A6.6
WBGene00021048	W05H9.1	W05H9.1
WBGene00010012	saeg-1	F53H10.2
WBGene00017687	ets-4	F22A3.1
WBGene00004373	rme-1	W06H8.1
WBGene00016939	C55B6.1	C55B6.1
WBGene00016061	hpo-15	C24G6.6
WBGene00019227	sgca-1	H22K11.4
WBGene00008731	F13B12.3	F13B12.3
WBGene00010681	mak-1	K08F8.1
WBGene00022121	cogc-3	Y71F9AM.4
WBGene00007352	cdc-48.1	C06A1.1
WBGene00000784	cpr-4	F44C4.3
WBGene00043308	tmem-107	F39B2.9
WBGene00016892	pgph-3	C53A3.2
WBGene00003966	pdl-1	C27H5.1
WBGene00015220	B0507.3	B0507.3
WBGene00003529	nas-10	K09C8.3
WBGene00017964	F31F7.1	F31F7.1
WBGene00011738	T12G3.2	T12G3.2
WBGene00013163	Y53F4B.17	Y53F4B.17
WBGene00010334	del-5	F59F3.4
WBGene00011488	nra-2	T05F1.1
WBGene00019644	cpt-4	K11D12.4
WBGene00018547	clec-78	F47C12.2
WBGene00018488	acs-1	F46E10.1
WBGene00008602	oac-14	F09B9.1
WBGene00012203	rga-1	W02B12.8
WBGene00015468	madf-11	C05D2.6
WBGene00011801	T16G1.7	T16G1.7
WBGene00022610	ltah-1.2	ZC416.6
WBGene00004990	spp-5	T08A9.9
WBGene00012234	ints-4	W04A4.5
WBGene00077497	K06A4.10	K06A4.10
WBGene00006369	sym-4	R03E1.1
WBGene00001073	dpy-11	F46E10.9
WBGene00044488	Y54G2A.45	Y54G2A.45
WBGene00004037	plc-2	Y75B12B.6
WBGene00006385	taf-4	R119.6
WBGene00013878	atfs-1	ZC376.7
WBGene00011445	T04F8.7	T04F8.7
WBGene00000883	cyn-7	Y75B12B.2
WBGene00018953	F56C9.10	F56C9.10
WBGene00002185	kel-3	T27E9.4
WBGene00006727	ubq-1	F25B5.4
WBGene00012701	Y39B6A.43	Y39B6A.43
WBGene00003656	nhr-66	T09A12.4
WBGene00017293	bmy-1	F09E5.17
WBGene00004034	pkc-3	F09E5.1
WBGene00000802	crt-1	Y38A10A.5
WBGene00019748	atg-2	M03A8.2
WBGene00018764	F53F10.2	F53F10.2
WBGene00003830	num-1	T03D8.1
WBGene00000371	cox-5B	F26E4.9
WBGene00008741	ctsa-1.2	F13D12.6
WBGene00007955	selt-1.1	C35C5.3
WBGene00019831	R02F2.1	R02F2.1
WBGene00010550	K04B12.2	K04B12.2
WBGene00004856	sma-2	ZK370.2
WBGene00021245	Y22D7AL.6	Y22D7AL.6
WBGene00006571	tim-1	Y75B8A.22
WBGene00000231	atx-2	D2045.1
WBGene00007350	sucl-1	C05G5.4
WBGene00009454	F36A2.7	F36A2.7
WBGene00003150	mbk-2	F49E11.1
WBGene00010038	rheb-1	F54C8.5
WBGene00006702	ubc-3	Y71G12B.15
WBGene00011563	jmjd-4	T07C4.11
WBGene00010052	F54D5.7	F54D5.7
WBGene00000302	cav-2	C56A3.7
WBGene00012113	T28B8.1	T28B8.1
WBGene00006353	sur-7	F01G12.2
WBGene00007984	irx-1	C36F7.1
WBGene00021814	mfsd-8	Y53G8AR.7
WBGene00043985	C44C10.11	C44C10.11
WBGene00018402	kvs-3	F44A2.2
WBGene00003877	pept-1	K04E7.2
WBGene00020662	T21H3.1	T21H3.1
WBGene00003411	mrp-5	F14F4.3
WBGene00001208	egl-44	F28B12.2
WBGene00021768	Y51F10.7	Y51F10.7
WBGene00008920	eef-1G	F17C11.9
WBGene00021803	not found
WBGene00009692	F44E5.5	F44E5.5
WBGene00016274	C30G12.2	C30G12.2
WBGene00007009	wwp-1	Y65B4BR.4
WBGene00001032	dnj-14	K02G10.8
WBGene00000788	cpz-1	F32B5.8
WBGene00001971	hmg-1.1	Y48B6A.14
WBGene00012158	ucr-2.1	VW06B3R.1
WBGene00004134	myrf-1	F59B10.1
WBGene00012193	vps-25	W02A11.2
WBGene00010419	atp-1	H28O16.1
WBGene00019186	fbxb-58	H11E01.1
WBGene00013356	Y59A8B.24	Y59A8B.24
WBGene00000522	clc-1	C09F12.1
WBGene00000222	atf-6	F45E6.2
WBGene00013025	vha-13	Y49A3A.2
WBGene00022867	ZK1240.2	ZK1240.2
WBGene00003920	par-5	M117.2
WBGene00004963	spe-9	C17D12.6
WBGene00010700	nipi-3	K09A9.1
WBGene00016655	acbp-1	C44E4.6
WBGene00020721	T23B12.6	T23B12.6
WBGene00006930	vit-6	K07H8.6
WBGene00019992	R10A10.1	R10A10.1
WBGene00004470	rps-1	F56F3.5
WBGene00002981	lgg-2	ZK593.6
WBGene00019536	rpi-2	K08D12.2
WBGene00004426	rpl-14	C04F12.4
WBGene00002027	hsr-9	T05F1.6
WBGene00010769	asah-1	K11D2.2
WBGene00005475	srh-269	T03E6.5
WBGene00015956	C18B2.5	C18B2.5
WBGene00006926	vit-2	C42D8.2
WBGene00016431	C35A11.4	C35A11.4
WBGene00001303	sec-61.G	F32D8.6
WBGene00007030	epc-1	Y111B2A.11
WBGene00021117	clec-126	W09G10.5
WBGene00000177	aqp-9	K07A1.16
WBGene00020930	hlh-30	W02C12.3
WBGene00011647	noca-1	T09E8.1
WBGene00001178	egl-9	F22E12.4
WBGene00003962	pdi-1	C14B1.1
WBGene00019895	aagr-2	R05F9.12
WBGene00017122	pcrg-1	E04F6.2
WBGene00015713	C12D12.1	C12D12.1
WBGene00022042	icd-2	Y65B4BR.5
WBGene00006840	unc-116	R05D3.7
WBGene00016874	C52B11.5	C52B11.5
WBGene00021544	Y43B11AR.3	Y43B11AR.3
WBGene00006660	twk-5	B0334.2
WBGene00006836	unc-112	C47E8.7
WBGene00002250	lap-2	W07G4.4
WBGene00019659	K11H12.3	K11H12.3
WBGene00016408	prmt-5	C34E10.5
WBGene00012717	Y39E4B.6	Y39E4B.6
WBGene00003956	pcp-1	ZK112.1
WBGene00008940	F18H3.4	F18H3.4
WBGene00019899	R05G6.5	R05G6.5
WBGene00021060	dct-11	W06B11.3
WBGene00009389	F35B12.10	F35B12.10
WBGene00018350	ifo-1	F42C5.10
WBGene00009772	ztf-7	F46B6.7
WBGene00017840	ttm-2	F26G1.4
WBGene00001082	dpy-23	R160.1
WBGene00003628	nhr-35	C07A12.3
WBGene00004064	pms-2	H12C20.2
WBGene00020216	trap-2	T04G9.5
WBGene00007666	C18B12.4	C18B12.4
WBGene00020085	not found
WBGene00007533	cbl-1	C12C8.2
WBGene00000041	aco-2	F54H12.1
WBGene00001340	etr-1	T01D1.2
WBGene00022386	Y95B8A.6	Y95B8A.6
WBGene00021047	zfp-3	W05H7.4
WBGene00016188	sec-15	C28G1.3
WBGene00001775	gst-27	Y53F4B.30
WBGene00004245	puf-9	W06B11.2
WBGene00019261	H34I24.2	H34I24.2
WBGene00006760	unc-23	H14N18.1
WBGene00008054	C41C4.9	C41C4.9
WBGene00015913	C17F4.7	C17F4.7
WBGene00012005	2023-06-01	T24H10.7
WBGene00016004	C18H9.6	C18H9.6
WBGene00006921	vha-12	F20B6.2
WBGene00003037	lin-54	JC8.6
WBGene00011926	sptf-2	T22C8.5
WBGene00000094	agt-2	F09E5.13
WBGene00001843	hgo-1	W06D4.1
WBGene00019294	K02A6.3	K02A6.3
WBGene00019492	K07E3.4	K07E3.4
WBGene00009119	ndk-1	F25H2.5
WBGene00003968	peb-1	T14F9.4
WBGene00006839	unc-115	F09B9.2
WBGene00015768	C14C11.4	C14C11.4
WBGene00008199	C49C3.9	C49C3.9
WBGene00016115	mdt-26	C25H3.6
WBGene00020050	R13A5.7	R13A5.7
WBGene00001008	dlk-1	F33E2.2
WBGene00020596	oga-1	T20B5.3
WBGene00008050	chst-1	C41C4.1
WBGene00019914	clec-150	R06B10.3
WBGene00004414	rpl-3	F13B10.2
WBGene00007168	B0393.3	B0393.3
WBGene00022396	Y97E10AR.1	Y97E10AR.1
WBGene00008621	F09C8.1	F09C8.1
WBGene00002129	inx-7	K02B2.4
WBGene00008918	pigt-1	F17C11.7
WBGene00019747	ipla-1	M03A1.6
WBGene00000294	cas-1	F41G4.2
WBGene00004131	tent-5	F55A12.9
WBGene00185102	Y105C5A.1268	Y105C5A.1268
WBGene00012094	T27E9.2	T27E9.2
WBGene00004419	rpl-7A	Y24D9A.4
WBGene00021322	nspg-14	Y34B4A.6
WBGene00003607	nhr-8	F33D4.1
WBGene00022868	ZK1240.3	ZK1240.3
WBGene00044180	C47E8.11	C47E8.11
WBGene00021594	tig-3	Y46E12BL.1
WBGene00004129	pqn-42	F53G2.4
WBGene00009628	tatn-1	F42D1.2
WBGene00018846	eef-1B.1	F54H12.6
WBGene00007857	C31H5.6	C31H5.6
WBGene00011076	scav-5	R07B1.3
WBGene00019682	K12H4.7	K12H4.7
WBGene00010337	serp-1.1	F59F4.2
WBGene00019394	K04F10.1	K04F10.1
WBGene00011435	T04D3.8	T04D3.8
WBGene00003081	lsm-7	ZK593.7
WBGene00010204	cpr-9	F57F5.1
WBGene00002979	lfe-2	C46H11.4
WBGene00000247	bec-1	T19E7.3
WBGene00019900	vdac-1	R05G6.7
WBGene00012476	Y18D10A.3	Y18D10A.3
WBGene00016173	fust-1	C27H5.3
WBGene00004423	rpl-11.2	F07D10.1
WBGene00016934	mboa-3	C54G7.2
WBGene00003658	nhr-68	H12C20.3
WBGene00001526	gck-1	T19A5.2
WBGene00019408	K05F1.6	K05F1.6
WBGene00004412	rpl-1	Y71F9AL.13
WBGene00013694	mekk-3	Y106G6A.1
WBGene00004432	rpl-20	E04A4.8
WBGene00020530	T15B12.1	T15B12.1
WBGene00006910	vha-1	R10E11.8
WBGene00016407	unk-1	C34D10.2
WBGene00020036	R12E2.11	R12E2.11
WBGene00017423	F13C5.2	F13C5.2
WBGene00016121	ift-43	C25H3.12
WBGene00006949	wrt-3	F38E11.7
WBGene00015565	C07D8.6	C07D8.6
WBGene00017675	F21F3.6	F21F3.6
WBGene00012553	cox-5A	Y37D8A.14
WBGene00006665	twk-10	K04A8.4
WBGene00001553	gcy-33	F57F5.2
WBGene00022871	ZK1240.6	ZK1240.6
WBGene00001169	eef-1A.2	R03G5.1
WBGene00011481	imp-2	T05E11.5
WBGene00006917	vha-8	C17H12.14
WBGene00016644	abhd-3.2	C44C1.5
WBGene00010082	F55A11.11	F55A11.11
WBGene00006621	try-3	C43G2.5
WBGene00009120	F25H2.6	F25H2.6
WBGene00021420	trap-3	Y38F2AR.2
WBGene00021934	cct-8	Y55F3AR.3
WBGene00001194	egl-27	C04A2.3
WBGene00008549	din-1	F07A11.6
WBGene00007522	C11E4.8	C11E4.8
WBGene00004497	rps-28	Y41D4B.5
WBGene00019680	K12H4.5	K12H4.5
WBGene00010199	bet-2	F57C7.1
WBGene00002071	ile-2	T04G9.3
WBGene00001329	epn-1	T04C10.2
WBGene00004427	rpl-15	K11H12.2
WBGene00004132	ifet-1	F56F3.1
WBGene00008587	F08G12.3	F08G12.3
WBGene00011885	T21B10.3	T21B10.3
WBGene00020094	wip-1	R144.4
WBGene00001214	ego-1	F26A3.3
WBGene00009588	F40F11.3	F40F11.3
WBGene00011407	ppat-1	T04A8.5
WBGene00015484	atgl-1	C05D11.7
WBGene00008224	slrp-1	C50B8.1
WBGene00001250	elt-2	C33D3.1
WBGene00007573	C14B1.2	C14B1.2
WBGene00012325	W07A12.8	W07A12.8
WBGene00009827	hmg-6	F47G4.6
WBGene00007932	zip-5	C34D1.5
WBGene00017678	asp-12	F21F8.4
WBGene00012326	W07E11.1	W07E11.1
WBGene00008144	gasr-8	C47E8.6
WBGene00001149	bcat-1	K02A4.1
WBGene00001562	lin-66	B0513.1
WBGene00000786	cpr-6	C25B8.3
WBGene00017699	flcn-1	F22D3.2
WBGene00003990	pfn-2	F35C8.6
WBGene00013735	Y111B2A.12	Y111B2A.12
WBGene00235118	spp-26	K04A8.18
WBGene00004449	rpl-35	ZK652.4
WBGene00001005	dlc-1	T26A5.9
WBGene00012136	T28F4.1	T28F4.1
WBGene00005021	sqv-3	R10E11.4
WBGene00000696	col-122	T05A1.2
WBGene00016997	cebp-1	D1005.3
WBGene00002096	ins-13	C17C3.18
WBGene00018343	F42A10.7	F42A10.7
WBGene00003040	lin-59	T12F5.4
WBGene00000149	apl-1	C42D8.8
WBGene00007700	C24H11.2	C24H11.2
WBGene00004121	ptrn-1	F35B3.5
WBGene00000196	aars-1	W02B12.6
WBGene00008812	F14F7.5	F14F7.5
WBGene00023478	srz-62	F56D6.7
WBGene00017317	attf-2	F09G2.9
WBGene00009584	drap-1	F40F9.7
WBGene00021883	Y54G2A.18	Y54G2A.18
WBGene00019541	K08F11.1	K08F11.1
WBGene00019664	K11H12.8	K11H12.8
WBGene00005727	srv-16	Y105C5B.10
WBGene00019359	not found
WBGene00014127	ZK892.3	ZK892.3
WBGene00013569	bath-36	Y75B12B.4
WBGene00017220	F07F6.8	F07F6.8
WBGene00004494	rps-25	K02B2.5
WBGene00006780	unc-44	B0350.2
WBGene00019923	fbxc-29	R07C3.7
WBGene00021427	sec-61.B	Y38F2AR.9
WBGene00014058	ZK673.2	ZK673.2
WBGene00016187	C28G1.2	C28G1.2
WBGene00011304	mnk-1	R166.5
WBGene00001086	dpy-27	R13G10.1
WBGene00017283	F09E5.3	F09E5.3
WBGene00016235	C29H12.2	C29H12.2
WBGene00020476	T13B5.9	T13B5.9
WBGene00002976	lev-9	T07H6.5
WBGene00013957	sre-23	ZK265.5
WBGene00004487	rps-18	Y57G11C.16
WBGene00013709	csnk-1	Y106G6E.6
WBGene00010189	F57B1.6	F57B1.6
WBGene00008775	mogs-1	F13H10.4
WBGene00007405	C07A9.9	C07A9.9
WBGene00022748	oaz-1	ZK484.1
WBGene00020158	T02C5.1	T02C5.1
WBGene00020900	T28F2.1	T28F2.1
WBGene00007042	pbrm-1	C26C6.1
WBGene00008006	tag-325	C38D4.5
WBGene00015251	B0546.4	B0546.4
WBGene00004777	ser-2	C02D4.2
WBGene00017385	F11G11.5	F11G11.5
WBGene00001649	gob-1	H13N06.3
WBGene00004068	pnk-1	C10G11.5
WBGene00002025	hsp-60	Y22D7AL.5
WBGene00194813	not found
WBGene00023491	tsp-21	C17G1.8
WBGene00019266	H35N09.2	H35N09.2
WBGene00004143	pqn-59	R119.4
WBGene00004441	rpl-27	C53H9.1
WBGene00020245	T05B11.1	T05B11.1
WBGene00001604	gln-3	Y105C5B.28
WBGene00002717	let-526	C01G8.9
WBGene00019259	usp-4	H34C03.2
WBGene00016882	C52E2.3	C52E2.3
WBGene00011868	best-18	T20G5.4
WBGene00004705	rsp-8	C18D11.4
WBGene00020893	T28C12.6	T28C12.6
WBGene00021233	Y19D10B.4	Y19D10B.4
WBGene00008601	mob-2	F09A5.4
WBGene00015782	C14F11.7	C14F11.7
WBGene00001514	xnd-1	C05D2.5
WBGene00008359	nspc-17	D1025.8
WBGene00007073	ugt-2	AC3.8
WBGene00001017	dnc-1	ZK593.5
WBGene00020496	spat-3	T13H2.5
WBGene00189993	C49C3.21	C49C3.21
WBGene00009306	maph-1.1	F32A7.5
WBGene00020097	larp-1	R144.7
WBGene00017264	F08F3.8	F08F3.8
WBGene00011232	pck-2	R11A5.4
WBGene00011234	R11A5.6	R11A5.6
WBGene00013650	Y105C5B.9	Y105C5B.9
WBGene00012648	Y39A1A.9	Y39A1A.9
WBGene00020827	T26A8.4	T26A8.4
WBGene00003828	nuc-1	C07B5.5
WBGene00044299	C42D8.9	C42D8.9
WBGene00001156	ech-7	Y105E8A.4
WBGene00017126	E04F6.6	E04F6.6
WBGene00008345	C56A3.6	C56A3.6
WBGene00002344	let-70	M7.1
WBGene00011102	R07E3.1	R07E3.1
WBGene00004951	spc-1	K10B3.10
WBGene00002214	klc-1	M7.2
WBGene00007070	ugt-49	AC3.2
WBGene00007492	C09G9.1	C09G9.1
WBGene00020471	pho-14	T13B5.3
WBGene00002218	klp-6	R144.1
WBGene00006975	zfp-1	F54F2.2
WBGene00004475	rps-6	Y71A12B.1
WBGene00012337	scyl-1	W07G4.3
WBGene00004862	sma-9	T05A10.1
WBGene00017668	ins-39	F21E9.4
WBGene00086566	C08H9.16	C08H9.16
WBGene00010369	chd-1	H06O01.2
WBGene00022233	ipla-6	Y73B6BL.4
WBGene00017700	F22D3.4	F22D3.4
WBGene00001793	gsy-1	Y46G5A.31
WBGene00010225	ttr-31	F58A3.5
WBGene00019549	K09C4.4	K09C4.4
WBGene00045252	Y62H9A.15	Y62H9A.15
WBGene00016790	C49H3.3	C49H3.3
WBGene00004698	rsp-1	W02B12.3
WBGene00004774	sem-5	C14F5.5
WBGene00017521	F16G10.6	F16G10.6
WBGene00001495	F31B12.3	F31B12.3
WBGene00003394	mom-1	T07H6.2
WBGene00011454	lron-14	T05A1.3
WBGene00006519	cox-6A	F54D8.2
WBGene00010481	K01G5.10	K01G5.10
WBGene00004011	pha-2	M6.3
WBGene00009436	marb-1	F35G2.2
WBGene00007433	swsn-7	C08B11.3
WBGene00008422	ecps-1	D2045.2
WBGene00005712	srv-1	R13F6.3
WBGene00003914	pam-1	F49E8.3
WBGene00012529	Y32F6A.4	Y32F6A.4
WBGene00014240	htas-1	ZK1251.1
WBGene00008961	F19H6.6	F19H6.6
WBGene00016676	C45G9.5	C45G9.5
WBGene00009587	mig-38	F40F11.2
WBGene00003402	mpk-2	C04G6.1
WBGene00010296	dgat-2	F59A1.10
WBGene00018090	F36D4.5	F36D4.5
WBGene00011229	R11.4	R11.4
WBGene00011367	snpc-3.4	T02C12.2
WBGene00195077	T24E12.13	T24E12.13
WBGene00001581	gfi-1	F57F4.3
WBGene00002980	lgg-1	C32D5.9
WBGene00020824	pdtf-1	T26A8.1
WBGene00012296	spe-46	W06D4.2
WBGene00015753	C14B9.3	C14B9.3
WBGene00012829	Y43F8C.7	Y43F8C.7
WBGene00003651	nhr-61	W01D2.2
WBGene00009796	F46G10.1	F46G10.1
WBGene00003237	mif-4	Y73B6BL.13
WBGene00009906	clec-241	F49H6.2
WBGene00219413	Y38F2AL.12	Y38F2AL.12
WBGene00006463	nduf-2.2	T26A5.3
WBGene00003742	nlp-4	F59C6.6
WBGene00015791	bbln-1	C15C7.5
WBGene00022078	epg-9	Y69A2AR.7
WBGene00006059	stc-1	F54C9.2
WBGene00022382	Y94H6A.10	Y94H6A.10
WBGene00012117	T28B11.1	T28B11.1
WBGene00003053	lmp-1	C03B1.12
WBGene00015248	mai-2	B0546.1
WBGene00001501	ftn-2	D1037.3
WBGene00015547	ain-1	C06G1.4
WBGene00022884	ZK1248.17	ZK1248.17
WBGene00016609	C43E11.12	C43E11.12
WBGene00016895	C53B7.6	C53B7.6
WBGene00016316	C32D5.8	C32D5.8
WBGene00012097	abcf-2	T27E9.7
WBGene00013213	Y54G11A.2	Y54G11A.2
WBGene00016881	C52E2.2	C52E2.2
WBGene00021512	Y41D4B.4	Y41D4B.4
WBGene00013354	snx-6	Y59A8B.22
WBGene00022326	fbxa-14	Y82E9BL.10
WBGene00008419	wdr-23	D2030.9
WBGene00017885	dip-2	F28B3.4
WBGene00018803	fbxa-24	F54D10.2
WBGene00016610	paqr-1	C43G2.1
WBGene00022745	ZK470.2	ZK470.2
WBGene00021850	Y54F10AM.6	Y54F10AM.6
WBGene00006434	prdx-2	F09E5.15
WBGene00009335	F32D8.13	F32D8.13
WBGene00206464	F59C6.18	F59C6.18
WBGene00004495	rps-26	F39B2.6
WBGene00016501	C37C3.9	C37C3.9
WBGene00020035	egg-5	R12E2.10
WBGene00011953	ppm-2	T23F11.1
WBGene00015512	mthf-1	C06A8.1
WBGene00000972	dhs-8	K10H10.3
WBGene00010811	hmit-1.3	M01F1.5
WBGene00003989	pfn-1	Y18D10A.20
WBGene00014241	ZK1251.3	ZK1251.3
WBGene00016598	C42D4.13	C42D4.13
WBGene00020348	mrpl-23	T08B2.8
WBGene00003598	nhl-2	F26F4.7
WBGene00044611	T27A3.8	T27A3.8
WBGene00007463	vgln-1	C08H9.2
WBGene00011624	T08G5.3	T08G5.3
WBGene00019537	K08D12.3	K08D12.3
WBGene00021733	otub-2	Y50C1A.1
WBGene00010899	M28.8	M28.8
WBGene00018375	F43C9.1	F43C9.1
WBGene00023487	mrps-24	F33D4.8
WBGene00007400	bud-31	C07A9.2
WBGene00018491	mdh-1	F46E10.10
WBGene00006912	vha-3	Y38F2AL.4
WBGene00020142	aak-2	T01C8.1
WBGene00009142	F26A3.4	F26A3.4
WBGene00007288	C04A11.5	C04A11.5
WBGene00010266	dct-18	F58G1.4
WBGene00206527	T27A8.7	T27A8.7
WBGene00022721	ugtp-1	ZK370.7
WBGene00019779	endu-2	M60.2
WBGene00013021	ints-8	Y48G10A.4
WBGene00001158	ech-9	F01G10.3
WBGene00008964	mltn-9	F19H8.4
WBGene00007680	maa-1	C18D11.2
WBGene00003182	mef-2	W10D5.1
WBGene00019679	spcs-3	K12H4.4
WBGene00018014	wdr-83	F33G12.2
WBGene00019869	cnnm-2	R04E5.2
WBGene00008927	snx-17	F17H10.3
WBGene00008944	F19B2.5	F19B2.5
WBGene00002080	xpo-3	C49H3.10
WBGene00017908	F28H1.1	F28H1.1
WBGene00010784	twk-48	K11H3.7
WBGene00019780	M60.4	M60.4
WBGene00011218	R10E11.6	R10E11.6
WBGene00000366	cbp-1	R10E11.1
WBGene00206419	not found
WBGene00000423	ced-9	T07C4.8
WBGene00017374	ttr-41	F10G7.11
WBGene00000549	cls-2	R107.6
WBGene00015928	C17H12.2	C17H12.2
WBGene00015008	lmd-2	B0041.3
WBGene00006923	vhp-1	F08B1.1
WBGene00019240	adh-5	H24K24.3
WBGene00000871	cye-1	C37A2.4
WBGene00004276	rab-14	K09A9.2
WBGene00010999	R03G8.4	R03G8.4
WBGene00000754	col-181	W03G11.1
WBGene00001910	C50F4.6	C50F4.6
WBGene00017565	ddo-2	F18E3.7
WBGene00012830	mrps-28	Y43F8C.8
WBGene00020427	sav-1	T10H10.3
WBGene00000458	ceh-37	C37E2.5
WBGene00000414	cec-1	ZK1236.2
WBGene00194660	W09C5.12	W09C5.12
WBGene00235102	dib-1	Y54G2A.75
WBGene00020401	T10B11.5	T10B11.5
WBGene00020985	W03D8.2	W03D8.2
WBGene00010260	ddx-17	F58E10.3
WBGene00006528	tba-1	F26E4.8
WBGene00011263	R13H4.5	R13H4.5
WBGene00020275	atp-4	T05H4.12
WBGene00022189	Y71H2AR.2	Y71H2AR.2
WBGene00018596	F48C1.3	F48C1.3
WBGene00009185	pei-1	F27C8.5
WBGene00015165	B0361.11	B0361.11
WBGene00175035	F54C9.14	F54C9.14
WBGene00004302	ran-1	K01G5.4
WBGene00019507	K07H8.7	K07H8.7
WBGene00022037	acs-13	Y65B4BL.5
WBGene00019270	H41C03.3	H41C03.3
WBGene00206529	C04A2.15	C04A2.15
WBGene00017445	sid-5	F14B8.2
WBGene00010244	F58D5.5	F58D5.5
WBGene00011662	T09F3.2	T09F3.2
WBGene00005002	spp-17	C54G6.5
WBGene00015159	psd-1	B0361.5
WBGene00004473	rps-4	Y43B11AR.4
WBGene00010079	F55A11.6	F55A11.6
WBGene00017284	sec-6	F09E5.5
WBGene00007651	nra-3	C17G1.4
WBGene00018231	F40E3.3	F40E3.3
WBGene00011925	T22C8.4	T22C8.4
WBGene00000879	cyn-3	Y75B12B.5
WBGene00006608	tre-2	T05A12.2
WBGene00019681	K12H4.6	K12H4.6
WBGene00005291	srh-70	T21B4.9
WBGene00010919	M117.3	M117.3
WBGene00008363	D1046.2	D1046.2
WBGene00012343	casc-3	W08E3.2
WBGene00017121	cyc-2.1	E04A4.7
WBGene00001993	hpd-1	T21C12.2
WBGene00020829	T26C11.3	T26C11.3
WBGene00018273	F41C3.7	F41C3.7
WBGene00022466	Y119C1A.1	Y119C1A.1
WBGene00020545	adbp-2	T17A3.9
