# Supplementary material for: Rege-1 promotes C. elegans survival by modulating IIS and TOR pathways
Source: PLoS Genet. 2023 Aug 9;19(8):e1010869. doi: 10.1371/journal.pgen.1010869 (PMC10441803; doi:10.1371/journal.pgen.1010869)
Supplement: S5 Table — (XLSX) [file pgen.1010869.s009.xlsx]

## Sheet: 工作表1
Table S5: The gene list of daf-2(e1370);rsks-1(ok1255) used for pearson r correlation with the rege-1(imm070) differential expressed genes fed with OP50 or PA14
	OP50		PA14
GeneID	rege-1(imm070) vs WT	rege-1(imm070) vs rege-1(imm070);ets-4(ok165)	rege-1(imm070) vs WT	rege-1(imm070) vs rege-1(imm070);ets-4(ok165)	daf-2(e1370);rsks-1(ok1255) vs N2
WBGene00000022	1.45919	1.47878	1.30042	1.58297	-0.315
WBGene00001063	NA	NA	NA	0.875749	-2.49
WBGene00000037	NA	1.16768	NA	NA	NA
WBGene00000039	NA	1.23204	NA	NA	NA
WBGene00000040	NA	-0.717497	NA	NA	NA
WBGene00000047	NA	1.89799	NA	NA	NA
WBGene00000063	NA	NA	NA	0.410262	NA
WBGene00000065	NA	NA	NA	0.489869	NA
WBGene00000068	NA	1.18505	NA	NA	NA
WBGene00000081	1.08304	0.830968	NA	NA	NA
WBGene00000082	NA	1.64849	NA	NA	NA
WBGene00012947	NA	NA	1.0734	0.835223	-1.92
WBGene00000107	NA	-0.907537	NA	NA	NA
WBGene00000111	NA	-1.77399	NA	NA	NA
WBGene00000113	NA	-0.887217	NA	-0.761232	NA
WBGene00000149	NA	NA	0.523868	NA	NA
WBGene00000168	NA	-0.944724	NA	NA	NA
WBGene00000169	NA	-1.95176	-1.26383	-1.66722	NA
WBGene00000178	NA	NA	NA	-0.55435	NA
WBGene00000207	NA	-1.18425	NA	-0.619006	NA
WBGene00000209	NA	NA	NA	-0.768141	NA
WBGene00000210	NA	NA	NA	-0.95647	NA
WBGene00000212	1.55772	1.35902	NA	NA	0.883
WBGene00000213	NA	-1.76409	-1.34984	NA	-0.202
WBGene00000214	1.78546	1.59685	1.4307	2.02956	-1.87
WBGene00000215	1.5748	1.25214	1.26572	1.70367	-1.49
WBGene00000216	1.49135	NA	1.14472	0.722173	NA
WBGene00000218	NA	NA	0.756966	0.891116	NA
WBGene00000219	1.45638	0.989127	1.3898	1.63796	NA
WBGene00000229	NA	-0.969456	NA	NA	0.262
WBGene00000230	NA	-0.76023	NA	-0.43004	0.346
WBGene00000231	NA	-0.744282	NA	NA	NA
WBGene00000232	NA	1.38783	NA	NA	NA
WBGene00000239	NA	NA	NA	-0.810925	-0.393
WBGene00000240	NA	0.916601	NA	NA	NA
WBGene00000246	NA	1.15032	NA	NA	NA
WBGene00000266	NA	NA	NA	-0.516824	NA
WBGene00000272	NA	1.75186	NA	NA	NA
WBGene00000273	NA	NA	NA	0.477195	NA
WBGene00000277	NA	NA	NA	0.647135	0.199
WBGene00000285	NA	1.10612	NA	NA	NA
WBGene00000298	NA	0.968111	NA	NA	-0.513
WBGene00000301	NA	1.00408	NA	NA	NA
WBGene00000371	NA	NA	NA	-0.678354	NA
WBGene00000397	NA	1.23368	NA	NA	NA
WBGene00000399	NA	NA	-1.48605	NA	NA
WBGene00000402	NA	NA	-1.84375	NA	NA
WBGene00000414	NA	0.892729	NA	NA	NA
WBGene00000431	NA	1.5179	NA	NA	NA
WBGene00000448	1.0808	1.40368	NA	NA	NA
WBGene00000453	NA	1.53009	NA	NA	NA
WBGene00000463	NA	1.06314	NA	NA	0.597
WBGene00000465	NA	-1.01179	NA	NA	NA
WBGene00000469	1.31609	NA	NA	NA	NA
WBGene00000473	NA	-0.918598	NA	NA	NA
WBGene00000474	NA	-0.757526	NA	-0.557131	NA
WBGene00000488	NA	1.59756	NA	NA	NA
WBGene00000493	NA	1.59882	NA	NA	NA
WBGene00000498	NA	-0.950679	NA	NA	NA
WBGene00000521	NA	1.75421	NA	NA	NA
WBGene00000535	NA	1.17704	NA	NA	0.569
WBGene00000539	1.28319	1.74204	NA	NA	-1.81
WBGene00000541	NA	1.62395	NA	NA	NA
WBGene00000591	NA	NA	0.616098	NA	NA
WBGene00007989	NA	1.7617	-1.09207	1.07898	NA
WBGene00000599	NA	NA	-1.02507	NA	-0.939
WBGene00000606	NA	NA	-3.2635	NA	NA
WBGene00021121	1.16222	NA	NA	NA	-1.23
WBGene00000609	NA	-2.43237	NA	NA	1.02
WBGene00002243	NA	1.24291	NA	NA	-0.933
WBGene00000616	NA	NA	-1.19184	NA	NA
WBGene00000618	NA	NA	-2.74235	NA	NA
WBGene00000631	NA	NA	-1.26743	NA	NA
WBGene00000634	NA	1.88336	NA	NA	NA
WBGene00000639	NA	NA	NA	0.880979	NA
WBGene00014031	NA	NA	NA	0.697564	-1.1
WBGene00000665	NA	NA	-4.05483	NA	NA
WBGene00000666	NA	NA	-0.997782	NA	NA
WBGene00000680	NA	-1.12671	NA	NA	NA
WBGene00000687	NA	1.64677	NA	NA	NA
WBGene00000689	NA	1.57276	NA	NA	NA
WBGene00000693	NA	-1.99543	NA	NA	0.437
WBGene00000695	1.22501	1.34367	NA	NA	NA
WBGene00000696	-0.836501	-1.35625	NA	NA	-0.708
WBGene00017471	NA	-1.96061	NA	NA	-2.47
WBGene00000703	NA	-2.12881	NA	NA	1.72
WBGene00000705	NA	1.63459	NA	NA	NA
WBGene00000708	NA	-2.49478	NA	NA	-0.424
WBGene00000712	NA	-2.46833	NA	NA	2.92
WBGene00015052	2.1468	4.13527	1.2216	2.259	-0.709
WBGene00000715	NA	-1.13415	NA	NA	2.19
WBGene00018208	NA	NA	NA	0.506998	-0.89
WBGene00000718	NA	2.05654	NA	NA	NA
WBGene00000720	NA	NA	-1.05605	NA	NA
WBGene00000722	NA	NA	-1.89088	NA	NA
WBGene00001399	-1.31713	-1.48762	NA	NA	-1.09
WBGene00000739	NA	NA	-0.97147	NA	-0.851
WBGene00000749	NA	NA	-1.05764	NA	NA
WBGene00017714	NA	NA	NA	1.02282	-0.937
WBGene00001858	1.45753	1.81893	NA	NA	NA
WBGene00000754	NA	-0.916709	NA	NA	-1.12
WBGene00000757	NA	-0.827616	NA	NA	-0.691
WBGene00000778	NA	1.08387	NA	NA	NA
WBGene00004002	NA	1.51401	NA	NA	-1.94
WBGene00000783	1.84692	NA	1.63508	NA	NA
WBGene00000784	1.30269	-1.13329	2.24607	NA	NA
WBGene00000785	-1.13624	-3.82534	-0.951812	-3.02671	NA
WBGene00000786	NA	0.691246	NA	1.35966	NA
WBGene00000788	NA	NA	NA	0.941356	NA
WBGene00007231	NA	NA	1.04299	NA	-1.15
WBGene00000804	NA	-1.12813	NA	NA	NA
WBGene00000829	NA	0.915828	NA	NA	NA
WBGene00000833	NA	-0.734865	NA	NA	NA
WBGene00000845	NA	1.16689	NA	NA	0.865
WBGene00000858	1.23236	1.12876	NA	NA	0.301
WBGene00000869	NA	NA	NA	-0.477598	NA
WBGene00000883	NA	NA	NA	-0.639398	NA
WBGene00000893	NA	1.34534	NA	NA	NA
WBGene00000902	NA	1.44166	NA	NA	NA
WBGene00000906	NA	1.51273	NA	NA	NA
WBGene00000908	NA	NA	NA	0.75031	0.449
WBGene00000912	NA	NA	0.604836	NA	NA
WBGene00000928	NA	NA	-1.08457	NA	0.45
WBGene00000935	NA	-0.812237	NA	NA	NA
WBGene00000938	NA	NA	NA	0.653337	NA
WBGene00000941	NA	NA	-0.753183	-0.740205	NA
WBGene00000966	NA	-1.33841	NA	NA	0.332
WBGene00000969	NA	1.1631	NA	NA	NA
WBGene00000971	NA	-1.43216	NA	-1.59234	NA
WBGene00017678	4.53243	6.39198	3.35187	6.41083	-0.605
WBGene00001039	NA	NA	NA	-0.769174	NA
WBGene00001055	NA	NA	NA	0.640391	-1.34
WBGene00022383	NA	1.664	NA	NA	-0.461
WBGene00001066	NA	NA	-1.3589	NA	NA
WBGene00001067	NA	NA	-2.24082	NA	NA
WBGene00001070	NA	NA	-2.78317	NA	NA
WBGene00001071	NA	NA	-2.28749	NA	NA
WBGene00001074	NA	NA	-2.02119	NA	NA
WBGene00001075	1.42626	NA	NA	NA	NA
WBGene00001104	NA	NA	-0.832773	NA	NA
WBGene00001108	1.32135	1.34508	NA	NA	NA
WBGene00001132	NA	NA	0.56286	1.01567	-0.401
WBGene00001150	NA	1.22483	NA	NA	NA
WBGene00001157	NA	1.12685	NA	NA	NA
WBGene00001158	2.76547	4.27913	1.59899	2.3427	-0.496
WBGene00001159	NA	1.23514	NA	NA	NA
WBGene00001163	NA	1.70685	NA	NA	NA
WBGene00001168	NA	-0.763507	NA	NA	NA
WBGene00017691	NA	2.21719	NA	NA	-3.66
WBGene00001207	NA	NA	NA	0.869017	NA
WBGene00001208	NA	NA	NA	0.776438	NA
WBGene00001225	NA	-0.785455	NA	NA	0.34
WBGene00001231	NA	NA	NA	-0.409612	NA
WBGene00001232	NA	-0.696088	NA	NA	NA
WBGene00001234	NA	-0.856974	NA	NA	NA
WBGene00001236	NA	-0.855674	NA	NA	NA
WBGene00001241	NA	NA	0.575668	NA	-0.548
WBGene00001242	NA	1.70534	NA	NA	NA
WBGene00001243	NA	NA	0.664126	NA	-1.14
WBGene00001244	NA	NA	0.617606	-0.775154	NA
WBGene00001329	NA	-0.767964	NA	NA	NA
WBGene00001330	NA	NA	0.709594	NA	NA
WBGene00007992	NA	1.66403	-1.00922	NA	1.75
WBGene00001393	NA	-0.945706	NA	NA	NA
WBGene00000781	NA	-1.42311	NA	NA	-0.715
WBGene00008971	1.27736	1.53532	NA	NA	NA
WBGene00001412	NA	-0.825877	NA	NA	NA
WBGene00001428	NA	1.19178	NA	NA	NA
WBGene00001429	NA	1.75745	NA	NA	NA
WBGene00001432	1.20125	1.77824	NA	NA	0.429
WBGene00001449	NA	1.23936	NA	0.634998	NA
WBGene00001453	NA	NA	NA	0.872227	NA
WBGene00001475	NA	1.03535	NA	NA	NA
WBGene00001477	NA	-2.83271	NA	NA	NA
WBGene00001478	NA	1.96547	NA	NA	-0.784
WBGene00001500	NA	NA	-1.87949	-1.34316	1.55
WBGene00001501	NA	NA	NA	-0.621902	NA
WBGene00001503	NA	-0.801847	NA	NA	NA
WBGene00001506	NA	1.96679	NA	NA	NA
WBGene00001508	NA	0.986551	NA	NA	NA
WBGene00001522	NA	NA	NA	0.759032	-0.361
WBGene00001562	NA	NA	0.592802	NA	NA
WBGene00001564	NA	NA	-1.12694	-0.967481	NA
WBGene00001570	NA	1.18743	NA	NA	NA
WBGene00001578	0.948671	NA	NA	-0.627234	NA
WBGene00009953	NA	NA	NA	0.826481	-1.77
WBGene00001591	NA	-1.32668	NA	NA	-0.675
WBGene00001601	NA	-0.838745	NA	NA	NA
WBGene00001604	NA	-1.23806	NA	NA	NA
WBGene00001607	NA	-0.6999	NA	NA	NA
WBGene00001612	NA	2.4647	NA	NA	NA
WBGene00001613	NA	1.70015	NA	NA	0.339
WBGene00001615	NA	1.39191	NA	NA	NA
WBGene00001648	NA	NA	NA	0.392695	NA
WBGene00001669	NA	1.27173	NA	NA	NA
WBGene00001677	NA	1.47627	NA	NA	NA
WBGene00001679	NA	NA	0.547437	NA	NA
WBGene00001680	NA	0.905	NA	NA	NA
WBGene00001683	NA	NA	NA	-0.938696	NA
WBGene00001684	NA	-0.799712	NA	-0.636846	0.508
WBGene00001702	NA	1.44333	NA	NA	-1.21
WBGene00001703	NA	2.00823	NA	NA	NA
WBGene00001714	NA	1.6684	NA	NA	NA
WBGene00001719	NA	1.30826	NA	NA	0.3
WBGene00001730	NA	1.99556	NA	NA	NA
WBGene00001752	NA	NA	-0.787517	-1.10726	0.498
WBGene00001754	NA	-1.6046	NA	NA	NA
WBGene00001755	NA	NA	NA	-0.772158	-0.326
WBGene00001758	NA	-1.05506	NA	NA	1.58
WBGene00001761	NA	NA	NA	-1.51409	NA
WBGene00001768	NA	NA	-0.717195	NA	0.256
WBGene00001770	NA	NA	NA	-0.839459	-0.337
WBGene00001774	NA	NA	NA	-0.696557	NA
WBGene00004728	-1.01656	-0.955231	-0.689858	NA	NA
WBGene00001776	NA	NA	NA	-1.10192	NA
WBGene00001784	NA	NA	NA	-0.822673	NA
WBGene00001786	NA	NA	-1.21888	NA	NA
WBGene00001787	NA	NA	NA	-0.851295	0.377
WBGene00001790	NA	NA	NA	-0.76707	NA
WBGene00001814	NA	-1.08674	NA	-0.794201	NA
WBGene00001817	NA	0.906729	NA	NA	NA
WBGene00001828	NA	1.40233	NA	NA	1.84
WBGene00001838	NA	-0.754125	NA	NA	NA
WBGene00001841	NA	2.15949	NA	NA	-0.921
WBGene00001855	NA	-1.07442	NA	NA	NA
WBGene00004989	2.19189	2.95633	1.24996	1.48461	-3.23
WBGene00015552	NA	0.826597	NA	NA	NA
WBGene00001942	NA	-0.828575	NA	NA	NA
WBGene00001977	NA	-0.991602	NA	NA	NA
WBGene00001979	NA	-0.690265	NA	NA	NA
WBGene00002005	NA	-0.864556	NA	NA	NA
WBGene00002021	NA	1.29184	NA	NA	-1.41
WBGene00002030	NA	1.70649	NA	NA	NA
WBGene00002047	NA	-0.829452	NA	NA	NA
WBGene00002051	1.33645	NA	NA	NA	NA
WBGene00002055	NA	NA	NA	-0.721676	NA
WBGene00002058	1.05099	1.01641	1.17251	0.885123	-0.567
WBGene00002061	NA	-0.797841	NA	NA	NA
WBGene00002079	NA	-0.962543	NA	NA	NA
WBGene00002081	NA	NA	0.582032	0.526236	-0.509
WBGene00002090	1.60661	1.75074	1.06977	1.50554	-3.3
WBGene00002118	NA	NA	NA	-2.03668	0.517
WBGene00002162	NA	-0.758264	NA	-0.464884	NA
WBGene00002187	NA	1.0483	NA	0.628411	NA
WBGene00002199	NA	2.07428	NA	NA	NA
WBGene00002216	NA	1.03536	NA	NA	NA
WBGene00002219	NA	-0.967095	NA	NA	NA
WBGene00002222	1.22762	1.77377	NA	NA	0.203
WBGene00002225	NA	-0.790296	NA	NA	NA
WBGene00002226	NA	-0.732306	NA	NA	NA
WBGene00002233	NA	1.16578	NA	NA	NA
WBGene00011498	NA	1.46161	NA	1.10193	-0.935
WBGene00002248	0.956867	NA	NA	NA	NA
WBGene00002258	NA	1.02636	NA	NA	NA
WBGene00002263	-1.36512	-1.4971	NA	-0.5987	NA
WBGene00002269	NA	NA	NA	-0.516825	-1.63
WBGene00002271	NA	NA	1.2703	0.851177	NA
WBGene00002273	NA	-0.909432	NA	NA	-1.83
WBGene00002274	NA	NA	NA	-0.554955	-1.76
WBGene00002601	NA	1.48324	NA	NA	NA
WBGene00002783	NA	NA	NA	0.704706	NA
WBGene00002827	NA	1.22124	NA	NA	NA
WBGene00002879	NA	NA	NA	-0.407476	NA
WBGene00002881	NA	1.28673	NA	1.33269	NA
WBGene00002991	NA	0.906269	NA	NA	NA
WBGene00003056	NA	NA	0.74498	NA	NA
WBGene00003057	NA	NA	-1.17959	NA	NA
WBGene00003089	NA	1.4772	NA	NA	0.632
WBGene00003092	1.38207	NA	NA	NA	-0.328
WBGene00003094	NA	-2.13777	NA	NA	NA
WBGene00003095	NA	-2.46112	NA	NA	NA
WBGene00019855	NA	1.26313	NA	NA	NA
WBGene00003104	NA	1.33705	NA	NA	NA
WBGene00003119	NA	-0.768395	NA	NA	NA
WBGene00017712	NA	-0.901077	NA	-0.567664	-1.85
WBGene00003156	NA	-0.716972	NA	NA	NA
WBGene00003162	NA	-0.946006	NA	NA	NA
WBGene00003163	NA	NA	0.806281	0.804367	NA
WBGene00003171	NA	NA	-0.969359	NA	NA
WBGene00003178	NA	1.41234	NA	NA	NA
WBGene00003179	NA	1.5955	NA	NA	NA
WBGene00003196	NA	NA	NA	0.386829	NA
WBGene00003228	NA	-0.786017	NA	NA	NA
WBGene00003234	NA	NA	NA	-0.903726	NA
WBGene00003248	NA	1.24139	NA	NA	-1.51
WBGene00003374	NA	NA	0.911741	NA	NA
WBGene00003378	NA	NA	NA	0.781617	NA
WBGene00003380	NA	NA	NA	1.07317	NA
WBGene00001387	NA	1.77158	NA	NA	0.419
WBGene00003423	NA	NA	NA	0.570553	NA
WBGene00003473	-1.66578	-1.64551	NA	-0.977247	1.28
WBGene00003474	NA	NA	NA	-1.51755	-0.457
WBGene00003479	NA	-0.832366	NA	NA	NA
WBGene00015270	NA	-2.26572	NA	NA	-1.21
WBGene00003510	NA	-1.0266	NA	NA	NA
WBGene00003511	NA	NA	1.15997	NA	NA
WBGene00003516	NA	1.18484	NA	NA	-0.339
WBGene00003524	NA	1.96563	NA	NA	NA
WBGene00003526	NA	1.83	NA	NA	NA
WBGene00003554	NA	1.7984	NA	NA	NA
WBGene00003577	NA	NA	NA	0.773816	-0.817
WBGene00003601	NA	NA	NA	0.778589	NA
WBGene00003602	NA	NA	0.839573	NA	NA
WBGene00015216	NA	1.72407	NA	NA	-2.7
WBGene00003612	NA	NA	NA	-0.681157	-0.339
WBGene00003625	NA	1.37681	NA	NA	NA
WBGene00003634	1.31991	NA	NA	NA	0.482
WBGene00003658	NA	NA	NA	0.756442	-0.485
WBGene00003661	NA	-0.749302	NA	NA	-0.323
WBGene00003676	NA	NA	NA	-0.642655	0.43
WBGene00003702	NA	1.43747	NA	NA	-0.338
WBGene00003730	NA	0.868466	NA	NA	-0.802
WBGene00003736	NA	1.27295	NA	NA	NA
WBGene00004509	NA	NA	NA	-0.851969	0.393
WBGene00003772	1.19648	NA	NA	NA	NA
WBGene00003773	1.32054	1.91546	NA	1.31154	NA
WBGene00003776	NA	NA	0.518686	0.638057	-0.469
WBGene00003778	NA	-1.75575	-0.880826	-1.26206	2.55
WBGene00003786	NA	-1.43417	NA	-0.954984	0.707
WBGene00003795	NA	-0.846389	NA	NA	NA
WBGene00003797	NA	-1.00511	NA	NA	NA
WBGene00003802	NA	-0.80055	NA	NA	NA
WBGene00003804	NA	NA	NA	-0.430987	NA
WBGene00003828	NA	-2.4001	NA	-1.14204	NA
WBGene00003864	NA	-0.785233	NA	NA	NA
WBGene00003865	NA	-0.854476	NA	NA	NA
WBGene00003888	NA	1.91788	NA	NA	NA
WBGene00003902	NA	-0.952138	NA	NA	NA
WBGene00011486	NA	3.0709	NA	1.82565	-2.53
WBGene00003916	NA	NA	0.521061	NA	NA
WBGene00003917	NA	-0.805041	NA	NA	NA
WBGene00003926	NA	NA	NA	-0.425646	NA
WBGene00007900	1.28523	1.44664	NA	NA	NA
WBGene00003943	NA	0.890715	NA	0.725887	NA
WBGene00003947	NA	-0.728346	NA	NA	NA
WBGene00003948	NA	-0.958735	NA	NA	NA
WBGene00003951	NA	NA	NA	-0.497834	NA
WBGene00003957	NA	0.993786	NA	NA	NA
WBGene00008862	NA	1.3141	NA	NA	1.05
WBGene00003959	NA	-1.25501	NA	-1.25442	NA
WBGene00003968	NA	NA	NA	0.851342	NA
WBGene00003982	NA	NA	NA	-0.847323	NA
WBGene00022040	2.17898	1.71652	NA	1.11943	-1.33
WBGene00003987	NA	1.6127	NA	0.873584	-0.585
WBGene00003991	NA	1.20187	NA	NA	-1.31
WBGene00003998	NA	1.12186	NA	NA	NA
WBGene00004001	NA	NA	0.703251	1.74509	NA
WBGene00012988	NA	NA	0.831258	NA	-0.406
WBGene00004008	NA	NA	NA	-0.669312	NA
WBGene00004017	NA	2.32217	NA	NA	NA
WBGene00004020	NA	NA	NA	-0.689006	-1.64
WBGene00004023	NA	-1.03462	NA	NA	NA
WBGene00004025	NA	1.31904	NA	NA	NA
WBGene00004027	NA	-0.803613	NA	NA	NA
WBGene00004028	NA	-0.770051	NA	NA	NA
WBGene00004043	NA	-0.781431	NA	NA	NA
WBGene00004053	NA	NA	0.538681	NA	-0.605
WBGene00004057	NA	NA	NA	0.535151	NA
WBGene00004058	1.97618	2.96488	0.98682	1.31277	-0.526
WBGene00004075	NA	-1.0465	NA	NA	NA
WBGene00004076	NA	-0.885369	NA	NA	NA
WBGene00004093	NA	-0.80519	NA	-0.852751	NA
WBGene00004110	NA	-1.01587	0.537415	NA	NA
WBGene00015905	NA	NA	NA	-0.993441	-1.55
WBGene00004113	NA	1.12011	NA	0.848433	-0.635
WBGene00004118	NA	1.71311	NA	NA	NA
WBGene00004124	NA	1.54572	NA	NA	NA
WBGene00004127	NA	1.75778	NA	NA	NA
WBGene00004131	NA	NA	NA	0.865889	-0.225
WBGene00004133	NA	2.00052	NA	NA	NA
WBGene00004143	NA	-0.814487	NA	NA	0.309
WBGene00003915	NA	NA	NA	0.479819	NA
WBGene00004147	NA	NA	0.711695	NA	NA
WBGene00004149	NA	-1.88316	NA	-1.61805	NA
WBGene00004163	-1.13353	-1.26921	NA	NA	-0.593
WBGene00004169	NA	NA	0.702506	0.553602	NA
WBGene00004172	0.962277	0.961351	1.05911	1.43985	-1.41
WBGene00004216	NA	1.32696	NA	NA	-0.333
WBGene00004219	NA	1.4962	NA	NA	NA
WBGene00022705	NA	NA	NA	1.41374	-2.02
WBGene00004229	NA	1.70115	NA	NA	NA
WBGene00004230	NA	1.31557	NA	NA	NA
WBGene00004231	NA	1.90293	NA	NA	NA
WBGene00004232	NA	1.72638	NA	NA	NA
WBGene00004239	NA	-0.985735	NA	NA	NA
WBGene00004241	NA	-0.742583	NA	NA	-0.211
WBGene00004242	NA	-0.859827	NA	NA	NA
WBGene00004243	NA	-0.844556	NA	NA	NA
WBGene00004246	NA	-0.866983	NA	NA	NA
WBGene00004256	NA	0.885898	NA	NA	NA
WBGene00004257	NA	0.977853	NA	NA	NA
WBGene00004264	NA	1.33602	-1.66489	NA	NA
WBGene00004281	NA	1.62981	NA	NA	NA
WBGene00004321	NA	NA	NA	0.860712	0.417
WBGene00004344	NA	1.51011	NA	NA	NA
WBGene00004358	NA	NA	NA	-0.540997	-0.204
WBGene00004363	NA	1.63137	NA	NA	NA
WBGene00004364	NA	1.42885	NA	NA	0.37
WBGene00004373	NA	NA	0.626835	NA	NA
WBGene00004374	NA	-0.841661	NA	-0.537218	NA
WBGene00004397	NA	NA	-2.66857	NA	NA
WBGene00004398	NA	NA	-2.70694	NA	NA
WBGene00004408	NA	NA	NA	-0.557577	NA
WBGene00004409	NA	NA	-0.724333	-0.915364	NA
WBGene00004410	NA	NA	NA	-0.620867	NA
WBGene00004412	NA	-0.773592	NA	-0.607328	NA
WBGene00004413	NA	-0.9562	NA	NA	NA
WBGene00004415	NA	-1.10913	NA	NA	NA
WBGene00004419	NA	-1.19905	NA	NA	NA
WBGene00004420	NA	-0.818004	NA	NA	NA
WBGene00004421	NA	NA	-0.603942	-0.565068	NA
WBGene00004423	NA	NA	-0.702375	NA	NA
WBGene00004424	NA	NA	NA	-0.725841	0.17
WBGene00004425	NA	-1.04772	NA	NA	NA
WBGene00004426	NA	NA	-0.793413	-0.723514	NA
WBGene00004427	NA	-1.09378	NA	NA	NA
WBGene00004428	NA	-0.691417	NA	NA	NA
WBGene00004429	NA	-0.749238	NA	NA	NA
WBGene00004430	NA	-1.00886	NA	NA	NA
WBGene00004431	NA	-0.827885	NA	NA	NA
WBGene00004432	NA	-0.654557	NA	NA	NA
WBGene00004434	NA	NA	-0.809313	-0.618969	NA
WBGene00004435	NA	NA	-0.629686	NA	NA
WBGene00004441	NA	NA	-0.65005	NA	NA
WBGene00004442	NA	-0.748504	NA	NA	NA
WBGene00004445	NA	-0.744943	NA	NA	-1.12
WBGene00004449	NA	-0.835619	NA	NA	NA
WBGene00004452	NA	NA	-0.648419	NA	NA
WBGene00004456	NA	NA	NA	-0.759981	NA
WBGene00004469	NA	-0.893048	NA	NA	NA
WBGene00004471	NA	-1.00683	NA	NA	NA
WBGene00004473	NA	-1.0364	NA	NA	NA
WBGene00004474	NA	-0.95564	NA	NA	NA
WBGene00004475	NA	-0.736625	NA	NA	NA
WBGene00004478	NA	NA	-0.730617	-0.57207	NA
WBGene00004481	NA	NA	-0.586227	-0.669937	NA
WBGene00004482	NA	NA	-0.552909	NA	NA
WBGene00004483	NA	NA	-0.621831	NA	NA
WBGene00004484	NA	NA	-0.740282	NA	NA
WBGene00004485	NA	NA	-0.773002	-0.78833	NA
WBGene00004488	NA	NA	NA	-0.610716	NA
WBGene00004491	NA	-0.805574	NA	NA	NA
WBGene00004492	NA	NA	-0.542313	NA	NA
WBGene00004494	NA	NA	-0.544074	NA	NA
WBGene00004497	NA	NA	-0.571621	NA	NA
WBGene00004498	NA	NA	NA	-0.702729	NA
WBGene00004499	NA	-1.00059	NA	NA	NA
WBGene00000023	NA	NA	NA	1.06441	-1.12
WBGene00004512	NA	NA	-0.814323	NA	NA
WBGene00004513	NA	NA	-0.753073	NA	NA
WBGene00004567	NA	NA	NA	-0.94731	NA
WBGene00004622	NA	NA	-0.810019	NA	NA
WBGene00004677	NA	NA	-0.958623	NA	NA
WBGene00004706	NA	-0.908628	NA	NA	NA
WBGene00019858	1.53345	NA	NA	1.26786	-1.49
WBGene00004735	NA	NA	0.760152	NA	NA
WBGene00004739	NA	NA	NA	0.549819	NA
WBGene00004754	NA	-0.764112	NA	NA	NA
WBGene00004764	NA	1.57215	NA	NA	NA
WBGene00004790	NA	1.36284	NA	NA	-0.542
WBGene00004796	1.38188	NA	0.966155	0.654512	-0.586
WBGene00004798	-1.02316	-1.21178	NA	NA	NA
WBGene00004810	NA	NA	0.703152	NA	NA
WBGene00004814	NA	1.03364	NA	NA	NA
WBGene00004815	NA	1.21723	NA	NA	NA
WBGene00004816	NA	1.20938	NA	NA	NA
WBGene00004818	NA	0.953006	NA	NA	NA
WBGene00004854	NA	1.28644	NA	NA	NA
WBGene00011330	NA	-1.98631	NA	NA	-0.934
WBGene00004862	NA	NA	NA	0.48367	NA
WBGene00004875	NA	-1.21044	NA	NA	-0.476
WBGene00004878	NA	-1.79136	NA	NA	0.591
WBGene00004880	NA	-0.80747	NA	NA	NA
WBGene00004890	NA	NA	NA	-0.652259	-0.426
WBGene00004904	NA	NA	NA	0.999184	NA
WBGene00004910	NA	1.29426	NA	NA	NA
WBGene00004921	NA	1.57924	NA	NA	0.504
WBGene00004930	NA	NA	NA	-0.613773	NA
WBGene00004931	NA	NA	NA	-0.565665	NA
WBGene00004949	NA	NA	NA	1.03225	NA
WBGene00004952	NA	-0.844335	NA	NA	NA
WBGene00004986	NA	NA	NA	-1.03796	NA
WBGene00004987	1.81858	1.2944	1.14809	1.24742	-0.929
WBGene00004988	1.55576	2.43367	1.08615	1.24959	NA
WBGene00010124	NA	-4.33445	-2.3076	-4.90632	0.808
WBGene00004990	1.42682	1.39195	1.23512	1.03195	NA
WBGene00004993	1.13044	NA	NA	NA	NA
WBGene00017365	NA	1.31278	NA	NA	-1.06
WBGene00004995	0.826209	0.836048	NA	NA	-0.415
WBGene00004997	3.48571	2.67406	NA	NA	NA
WBGene00004999	NA	NA	NA	0.6706	0.565
WBGene00005016	NA	NA	-2.81105	NA	NA
WBGene00005017	NA	NA	-2.7389	NA	NA
WBGene00005228	NA	-2.33345	NA	NA	0.358
WBGene00005552	NA	-1.37395	NA	NA	-1.93
WBGene00005582	NA	-3.20072	NA	-1.01873	NA
WBGene00005655	NA	NA	NA	-0.736291	0.366
WBGene00005703	NA	1.73465	NA	NA	NA
WBGene00006097	NA	1.82163	NA	NA	NA
WBGene00006331	NA	NA	NA	0.787161	NA
WBGene00006363	NA	1.22373	NA	NA	NA
WBGene00006381	NA	-0.874143	NA	NA	NA
WBGene00006383	NA	-1.02495	NA	NA	NA
WBGene00006407	NA	NA	NA	0.638027	NA
WBGene00006433	NA	-0.842843	NA	NA	NA
WBGene00006439	NA	-0.917527	NA	-0.489912	NA
WBGene00006470	NA	1.1563	NA	NA	-0.717
WBGene00006478	NA	NA	NA	0.479898	NA
WBGene00006499	NA	-0.745189	NA	NA	NA
WBGene00006531	NA	1.42083	NA	NA	NA
WBGene00006534	NA	NA	-1.44218	NA	NA
WBGene00006537	NA	-0.80392	NA	NA	NA
WBGene00001581	NA	NA	1.07514	NA	0.393
WBGene00006557	NA	2.26228	NA	NA	NA
WBGene00006562	NA	NA	NA	-0.541026	NA
WBGene00006565	-1.0387	-1.48305	NA	NA	NA
WBGene00006578	NA	NA	-0.845102	NA	NA
WBGene00006580	NA	NA	NA	0.70314	NA
WBGene00006584	NA	2.05808	NA	NA	NA
WBGene00006603	NA	NA	-0.771072	NA	0.808
WBGene00006623	NA	1.96864	NA	NA	-0.312
WBGene00006633	NA	1.42097	NA	NA	NA
WBGene00006648	NA	-0.857901	NA	NA	NA
WBGene00006651	NA	2.13111	NA	NA	NA
WBGene00006656	NA	0.9979	NA	NA	NA
WBGene00006663	NA	1.37564	NA	NA	0.797
WBGene00006666	NA	1.52007	NA	NA	NA
WBGene00006668	NA	1.46034	NA	NA	NA
WBGene00006681	NA	1.39106	NA	NA	NA
WBGene00006709	NA	NA	NA	-0.781366	NA
WBGene00006710	NA	-0.775737	NA	NA	NA
WBGene00006725	NA	-0.702511	NA	NA	NA
WBGene00006726	NA	0.996518	NA	NA	NA
WBGene00006728	NA	NA	-0.502623	NA	NA
WBGene00006752	NA	0.886479	NA	NA	0.258
WBGene00006760	NA	NA	0.786844	NA	NA
WBGene00006772	NA	1.48385	NA	NA	NA
WBGene00006774	NA	1.53824	NA	NA	0.71
WBGene00006777	NA	1.05397	NA	NA	NA
WBGene00006796	NA	NA	0.67409	0.489063	NA
WBGene00006852	1.1071	2.22606	NA	NA	NA
WBGene00006896	NA	NA	0.653581	NA	NA
WBGene00006923	NA	NA	0.840145	NA	NA
WBGene00006924	NA	-0.840902	NA	NA	NA
WBGene00006925	-1.32613	NA	NA	2.07112	-3.29
WBGene00006926	NA	NA	NA	1.77865	NA
WBGene00006927	-1.394	NA	NA	1.01452	-0.567
WBGene00006928	NA	2.2102	NA	3.81365	-0.584
WBGene00006929	NA	NA	NA	1.22411	-0.689
WBGene00006930	NA	NA	NA	2.34117	NA
WBGene00006942	1.03216	1.24882	NA	NA	-0.615
WBGene00006947	NA	2.44371	NA	NA	NA
WBGene00006948	NA	1.16301	NA	NA	NA
WBGene00006952	NA	1.38207	NA	NA	NA
WBGene00006965	NA	-1.35093	NA	NA	NA
WBGene00006971	NA	1.0848	NA	NA	0.388
WBGene00021002	NA	NA	NA	0.974022	0.639
WBGene00006984	NA	NA	NA	0.867751	-0.573
WBGene00006999	NA	NA	NA	0.524644	-0.198
WBGene00007010	NA	NA	0.556836	NA	NA
WBGene00007024	NA	NA	0.582284	NA	NA
WBGene00007047	NA	NA	0.734836	NA	NA
WBGene00007058	NA	NA	1.08403	NA	NA
WBGene00007071	NA	NA	NA	0.401538	NA
WBGene00007097	NA	NA	1.25193	NA	-2.65
WBGene00007103	NA	1.10671	NA	NA	-0.276
WBGene00021095	NA	1.54323	NA	NA	-0.667
WBGene00007130	NA	NA	NA	0.831761	NA
WBGene00007131	NA	-2.06889	NA	NA	-0.613
WBGene00007132	NA	-1.98604	NA	-1.37147	0.864
WBGene00007134	NA	-3.87994	NA	-1.60958	NA
WBGene00007143	NA	-0.77048	NA	NA	NA
WBGene00007153	NA	-1.42682	NA	-0.828151	-1.74
WBGene00007166	NA	1.6295	NA	NA	0.813
WBGene00007170	NA	1.30081	NA	NA	NA
WBGene00007174	NA	2.05874	NA	NA	NA
WBGene00007192	NA	-0.793205	NA	NA	NA
WBGene00007196	-1.1556	-1.34276	NA	NA	-0.29
WBGene00007210	NA	1.7468	NA	NA	NA
WBGene00007211	NA	1.21021	NA	NA	NA
WBGene00007215	NA	NA	NA	-0.591715	0.198
WBGene00007220	NA	-1.30068	NA	-1.13201	NA
WBGene00007223	NA	NA	NA	0.785323	NA
WBGene00016845	NA	NA	1.23939	2.2931	NA
WBGene00007232	NA	1.93129	NA	NA	NA
WBGene00007257	NA	1.24229	NA	NA	NA
WBGene00007262	NA	1.8616	NA	NA	NA
WBGene00007264	NA	1.92306	NA	NA	NA
WBGene00007271	NA	1.51846	NA	NA	1.53
WBGene00007296	NA	NA	NA	0.45296	NA
WBGene00007297	NA	-0.857052	NA	-0.929528	-0.315
WBGene00007324	NA	1.04087	NA	NA	-0.311
WBGene00007327	NA	NA	NA	0.90542	NA
WBGene00017726	NA	1.56427	NA	NA	-1.46
WBGene00007332	NA	-0.907171	NA	NA	-0.252
WBGene00007368	NA	NA	NA	-1.20957	NA
WBGene00007385	NA	-0.748242	NA	-0.420094	NA
WBGene00007402	NA	1.13505	NA	NA	NA
WBGene00008850	NA	NA	1.24501	NA	NA
WBGene00007425	NA	1.94951	NA	NA	NA
WBGene00007452	NA	NA	NA	-1.0182	1.04
WBGene00007460	NA	NA	NA	-0.828801	NA
WBGene00007506	0.954493	1.81994	NA	NA	-0.707
WBGene00007508	NA	NA	-0.92162	1.1229	-2.25
WBGene00007531	NA	1.94876	NA	NA	NA
WBGene00007533	NA	-1.04798	NA	-1.59539	-1.9
WBGene00007544	NA	1.98245	NA	NA	NA
WBGene00007549	NA	NA	0.907672	NA	NA
WBGene00007552	NA	1.70294	NA	NA	NA
WBGene00007560	NA	2.12054	NA	NA	NA
WBGene00007565	NA	NA	1.07696	1.51691	-1.65
WBGene00007578	NA	-0.86108	NA	NA	NA
WBGene00007592	NA	1.26105	NA	0.584546	NA
WBGene00007593	NA	0.769527	NA	NA	NA
WBGene00007600	NA	1.50603	NA	NA	-0.365
WBGene00007605	NA	NA	-1.69182	-0.469991	-0.712
WBGene00007630	NA	-1.33387	NA	-0.559691	NA
WBGene00007654	NA	NA	NA	-1.15716	NA
WBGene00007655	NA	-2.8112	NA	NA	NA
WBGene00007656	NA	-3.29014	NA	NA	NA
WBGene00007657	NA	-1.7085	NA	NA	NA
WBGene00007658	NA	-2.76994	NA	NA	NA
WBGene00007659	NA	-2.90236	NA	NA	NA
WBGene00007660	2.1049	-1.82143	NA	NA	1.57
WBGene00007662	NA	-2.6784	NA	NA	NA
WBGene00007693	NA	1.60081	NA	NA	NA
WBGene00007694	1.27765	NA	NA	NA	0.374
WBGene00007703	NA	-0.809435	NA	NA	NA
WBGene00007741	NA	1.47321	NA	NA	NA
WBGene00007766	NA	-0.851907	NA	NA	NA
WBGene00007800	NA	1.70663	NA	NA	NA
WBGene00007801	NA	1.18756	NA	NA	NA
WBGene00007808	1.16645	1.40999	NA	NA	-0.225
WBGene00007810	NA	-1.10606	NA	NA	NA
WBGene00007811	NA	-1.47782	NA	NA	1.21
WBGene00007829	2.66001	2.97702	NA	NA	-1.08
WBGene00007833	NA	-1.236	NA	-1.6885	-2.14
WBGene00007856	NA	1.34901	NA	NA	NA
WBGene00007857	1.83892	2.35852	0.792777	1.09167	-0.844
WBGene00007867	-1.35126	NA	NA	NA	-0.298
WBGene00007872	NA	NA	NA	-1.18134	NA
WBGene00007873	NA	NA	NA	-1.71477	-2.54
WBGene00007876	NA	-1.89959	NA	-1.9829	NA
WBGene00007885	NA	-1.50391	NA	-1.03232	NA
WBGene00007899	1.23203	1.7135	NA	NA	NA
WBGene00013037	1.4466	1.18124	1.24049	1.03441	-1.5
WBGene00007903	NA	2.04858	NA	NA	NA
WBGene00007913	1.23169	NA	1.04938	NA	-0.888
WBGene00007916	NA	1.4216	NA	NA	0.368
WBGene00007944	NA	NA	NA	0.633796	NA
WBGene00021186	NA	NA	0.78986	NA	NA
WBGene00007949	NA	1.61089	NA	NA	NA
WBGene00007951	NA	1.33076	NA	NA	NA
WBGene00007963	-1.4058	NA	NA	NA	0.523
WBGene00007966	NA	-1.27656	NA	NA	NA
WBGene00007969	NA	-0.941569	NA	NA	NA
WBGene00007982	NA	NA	NA	0.601946	NA
WBGene00008426	NA	1.01701	NA	NA	NA
WBGene00017587	NA	-1.02703	NA	NA	-0.756
WBGene00007996	NA	2.03265	NA	NA	NA
WBGene00008014	NA	-1.82984	NA	NA	NA
WBGene00008032	NA	NA	NA	0.617726	NA
WBGene00021576	1.1997	NA	NA	NA	NA
WBGene00008067	NA	-2.80543	NA	NA	NA
WBGene00008043	NA	-1.1185	NA	NA	NA
WBGene00008069	NA	NA	NA	-1.37144	NA
WBGene00008076	NA	1.50829	NA	NA	0.376
WBGene00008091	NA	1.26052	NA	NA	NA
WBGene00008105	NA	1.93723	NA	NA	NA
WBGene00008117	NA	NA	NA	-0.697013	NA
WBGene00008123	NA	-1.10634	NA	-1.32033	NA
WBGene00008138	NA	1.36906	NA	NA	NA
WBGene00008167	2.00914	3.10741	1.45214	1.63666	NA
WBGene00008176	NA	1.68984	NA	NA	NA
WBGene00008194	1.00416	NA	NA	NA	NA
WBGene00008199	2.39813	2.85812	1.75596	1.08099	-2.44
WBGene00008215	NA	1.53654	NA	NA	-0.274
WBGene00008220	NA	0.932582	NA	1.12109	-1.8
WBGene00008221	1.14098	1.67335	NA	NA	NA
WBGene00022349	1.20305	NA	NA	NA	0.297
WBGene00008234	NA	1.83953	NA	NA	-0.695
WBGene00008255	NA	0.970945	NA	NA	-0.789
WBGene00008267	NA	-2.07461	NA	-1.44214	NA
WBGene00008269	NA	NA	NA	-1.12401	NA
WBGene00008292	NA	1.74578	NA	NA	NA
WBGene00008296	NA	NA	NA	-0.899111	0.809
WBGene00008302	NA	-2.76972	NA	-1.41184	1.11
WBGene00008341	-1.02771	-1.7192	-1.82299	-1.22688	NA
WBGene00008352	-1.84902	NA	-1.50522	NA	0.856
WBGene00008393	NA	NA	NA	0.707828	-0.994
WBGene00008422	NA	-0.733441	NA	NA	NA
WBGene00008425	NA	NA	-0.999134	NA	0.368
WBGene00044694	NA	1.3505	NA	NA	NA
WBGene00008436	NA	NA	-1.0836	NA	0.751
WBGene00044468	NA	2.14502	NA	1.32213	-2.23
WBGene00008483	NA	-2.15142	NA	-1.73901	NA
WBGene00015112	NA	0.878172	NA	NA	NA
WBGene00008486	1.03545	NA	1.37817	-0.80052	-1.51
WBGene00008492	NA	-1.70869	NA	-1.26544	1.02
WBGene00008493	NA	NA	NA	-1.30958	-1.71
WBGene00008495	NA	-0.95616	NA	NA	-2.3
WBGene00008496	NA	1.7146	NA	NA	NA
WBGene00008503	NA	-0.887685	NA	NA	NA
WBGene00008505	NA	-1.02732	NA	NA	NA
WBGene00008506	NA	-0.901656	NA	-0.425927	NA
WBGene00008510	NA	0.953781	NA	NA	-0.688
WBGene00008511	NA	1.27698	NA	NA	NA
WBGene00008512	NA	1.21603	NA	NA	NA
WBGene00008519	1.37312	1.95619	NA	NA	1.46
WBGene00008542	1.00649	1.16902	NA	0.909831	0.921
WBGene00008543	NA	1.49643	NA	NA	NA
WBGene00008553	1.52585	2.08388	NA	1.26783	-1.39
WBGene00008558	NA	1.79646	NA	NA	NA
WBGene00008563	1.18291	1.6684	NA	NA	0.403
WBGene00008565	-1.12361	NA	NA	-0.967819	-0.719
WBGene00016335	1.62446	1.20307	NA	NA	-0.985
WBGene00008575	NA	3.31237	NA	NA	0.967
WBGene00008577	NA	NA	-0.83905	NA	-0.773
WBGene00008583	NA	NA	-1.10868	-1.931	NA
WBGene00003610	NA	1.22143	NA	NA	-0.406
WBGene00008594	NA	NA	NA	-1.08165	NA
WBGene00008596	NA	-1.44898	NA	NA	-0.62
WBGene00008597	NA	-1.5879	NA	NA	NA
WBGene00008602	NA	-1.46404	NA	-1.46321	-2.11
WBGene00008605	NA	1.56425	NA	NA	NA
WBGene00009895	-2.66697	-5.00348	-1.49336	-2.7267	-0.481
WBGene00008610	NA	NA	-0.93508	NA	-0.901
WBGene00008621	2.4584	1.59318	NA	NA	-2.45
WBGene00008622	NA	NA	0.735142	NA	NA
WBGene00021160	1.9233	1.6484	2.44691	1.14531	-2.01
WBGene00008652	NA	1.66588	NA	NA	NA
WBGene00009292	1.26152	2.18585	NA	NA	-0.301
WBGene00008655	NA	1.58992	NA	NA	NA
WBGene00008666	NA	0.987322	NA	NA	NA
WBGene00008673	NA	1.77931	NA	NA	NA
WBGene00008677	NA	-1.00435	NA	NA	NA
WBGene00008681	1.27189	NA	NA	NA	0.719
WBGene00008692	1.02909	1.80404	NA	NA	-0.642
WBGene00008698	NA	NA	2.03841	2.27338	-0.41
WBGene00008712	NA	2.03792	NA	NA	NA
WBGene00008727	NA	1.79423	NA	NA	NA
WBGene00008732	NA	2.01946	NA	NA	NA
WBGene00008740	NA	-0.749807	NA	NA	NA
WBGene00008741	NA	NA	1.02127	NA	-1.93
WBGene00008748	NA	NA	NA	0.765703	NA
WBGene00008760	NA	1.27214	NA	NA	NA
WBGene00008779	1.23542	1.28311	NA	NA	0.402
WBGene00008782	NA	1.14689	NA	NA	NA
WBGene00008784	NA	1.0244	NA	NA	NA
WBGene00015903	NA	NA	NA	-0.905206	-1.09
WBGene00008803	NA	1.27156	NA	NA	-0.334
WBGene00008830	1.10259	NA	NA	NA	NA
WBGene00003754	NA	1.28564	NA	NA	-0.645
WBGene00008851	NA	1.94365	NA	NA	NA
WBGene00008857	NA	-0.868307	NA	NA	0.489
WBGene00010204	NA	1.8192	0.722568	1.94139	-1.65
WBGene00008875	NA	1.79065	NA	NA	NA
WBGene00008891	1.49819	-1.36141	1.27641	1.17953	NA
WBGene00008900	NA	NA	NA	1.20192	NA
WBGene00008905	NA	-3.60077	NA	NA	0.685
WBGene00008922	NA	1.01351	NA	NA	-0.579
WBGene00008933	NA	-1.22049	NA	NA	NA
WBGene00008936	NA	NA	NA	-0.591728	-0.391
WBGene00012850	NA	NA	-0.781396	NA	NA
WBGene00008988	NA	1.17788	0.776971	NA	-0.982
WBGene00009008	NA	-0.944192	NA	NA	NA
WBGene00009035	NA	-0.729576	NA	NA	NA
WBGene00009041	NA	1.72041	NA	NA	NA
WBGene00009047	NA	NA	NA	-1.06607	NA
WBGene00008448	NA	NA	NA	0.994927	-1.14
WBGene00009065	NA	-1.08752	NA	NA	NA
WBGene00009077	NA	-2.57949	NA	-1.44655	1.42
WBGene00009082	NA	-0.770474	NA	NA	NA
WBGene00009094	NA	1.3238	-0.802703	NA	NA
WBGene00009113	NA	-1.48022	NA	NA	NA
WBGene00009119	NA	-1.1595	NA	-0.615517	NA
WBGene00009133	NA	1.23521	NA	NA	NA
WBGene00009144	NA	1.92159	NA	NA	NA
WBGene00021814	1.62251	1.78824	0.752053	1.00381	-1.53
WBGene00009158	NA	1.42714	NA	NA	-0.437
WBGene00009161	NA	-0.901507	NA	-0.912026	NA
WBGene00009166	NA	-3.72986	NA	-1.53165	NA
WBGene00009169	NA	-2.67883	NA	NA	NA
WBGene00009170	NA	-1.70978	NA	-1.96084	NA
WBGene00009187	NA	NA	NA	-0.506351	NA
WBGene00009192	1.33232	NA	NA	NA	-0.76
WBGene00009202	NA	0.976545	NA	NA	-1.38
WBGene00009212	NA	0.902529	NA	NA	0.518
WBGene00009213	NA	-3.03324	NA	NA	0.509
WBGene00009215	NA	-1.43744	NA	NA	0.702
WBGene00009218	NA	1.32376	NA	NA	0.812
WBGene00009219	NA	NA	NA	-0.864357	NA
WBGene00009220	NA	-1.0972	NA	NA	NA
WBGene00009221	NA	-1.64309	-1.09279	-1.24433	NA
WBGene00009237	1.36851	1.61446	0.743379	0.744529	-3.59
WBGene00009257	NA	1.72517	NA	NA	NA
WBGene00009261	NA	2.74381	NA	NA	NA
WBGene00020954	1.67003	1.9411	0.825283	1.04196	-2.45
WBGene00009304	NA	1.56633	NA	NA	0.196
WBGene00009331	NA	1.72121	NA	NA	NA
WBGene00009340	NA	1.03251	NA	NA	NA
WBGene00009353	NA	-0.937409	NA	NA	NA
WBGene00009371	NA	1.57912	NA	NA	0.544
WBGene00009393	2.04701	1.41881	1.27609	1.11347	-0.308
WBGene00009394	1.4276	NA	1.01137	NA	NA
WBGene00009395	NA	-1.77278	NA	-1.2365	NA
WBGene00009396	NA	-1.05661	NA	NA	0.528
WBGene00009404	NA	-0.784727	NA	NA	NA
WBGene00009408	NA	1.34186	NA	NA	0.431
WBGene00009426	NA	1.99741	NA	NA	NA
WBGene00009431	NA	1.27074	0.681086	NA	-3.01
WBGene00009432	1.28988	NA	NA	NA	-0.473
WBGene00009433	NA	NA	0.98207	NA	-0.505
WBGene00009434	NA	1.12489	0.786419	0.679954	-1.01
WBGene00009454	NA	-0.938587	NA	-0.481674	NA
WBGene00009477	NA	NA	NA	0.371613	NA
WBGene00009482	NA	NA	0.657246	NA	NA
WBGene00009512	NA	NA	NA	-1.07311	-0.911
WBGene00009515	NA	-1.46136	NA	NA	-0.58
WBGene00009517	1.34195	NA	NA	NA	NA
WBGene00009518	NA	-1.7725	NA	-1.26133	-1.4
WBGene00009520	2.07488	2.26525	NA	NA	NA
WBGene00009523	NA	-1.42699	NA	NA	NA
WBGene00009526	3.73241	3.78165	NA	NA	-0.462
WBGene00009532	NA	NA	NA	0.697651	NA
WBGene00009541	NA	2.33226	NA	NA	NA
WBGene00009574	NA	NA	0.671206	0.697737	NA
WBGene00009578	NA	NA	NA	0.799168	NA
WBGene00009595	NA	NA	NA	-0.983138	NA
WBGene00007112	1.68748	3.30305	0.862718	1.42466	-2.42
WBGene00003096	-1.33928	-3.04397	NA	-2.32539	NA
WBGene00009658	NA	1.253	NA	NA	-0.59
WBGene00009659	NA	NA	NA	-0.845021	-0.885
WBGene00009662	NA	-1.07782	NA	NA	-1.05
WBGene00009664	NA	-0.691561	NA	NA	NA
WBGene00009674	NA	NA	NA	0.686397	-0.469
WBGene00009677	NA	NA	-1.1791	NA	NA
WBGene00009688	NA	-0.905777	NA	-0.710012	NA
WBGene00009698	1.27607	1.29414	NA	NA	NA
WBGene00003410	NA	-0.795522	NA	NA	-0.72
WBGene00009723	NA	NA	0.678601	NA	NA
WBGene00009730	NA	1.48472	NA	NA	0.564
WBGene00009740	NA	-1.14041	NA	-0.650353	NA
WBGene00009778	NA	-1.87737	NA	NA	NA
WBGene00009781	NA	1.07987	NA	NA	NA
WBGene00009791	NA	2.25936	NA	NA	NA
WBGene00009798	1.25054	1.3965	NA	NA	-0.847
WBGene00009803	NA	NA	NA	-0.677539	1.27
WBGene00009806	NA	2.16175	NA	NA	NA
WBGene00009818	NA	1.3174	NA	NA	NA
WBGene00009830	NA	2.02936	NA	NA	-0.252
WBGene00009835	NA	-3.40898	NA	NA	0.681
WBGene00009838	NA	-1.89991	NA	NA	NA
WBGene00009849	1.34684	NA	NA	NA	NA
WBGene00009859	NA	-2.07847	NA	NA	NA
WBGene00009877	2.76502	2.70066	0.972953	1.96806	-0.256
WBGene00009883	NA	NA	NA	-1.52822	-1.65
WBGene00009888	NA	NA	0.637313	NA	0.456
WBGene00000106	NA	-0.76149	NA	NA	-0.34
WBGene00009898	NA	NA	NA	1.98244	-2.73
WBGene00009902	NA	NA	1.08614	NA	NA
WBGene00009904	NA	1.86246	NA	NA	NA
WBGene00009908	NA	-2.54634	NA	NA	NA
WBGene00009925	NA	NA	NA	-0.703497	-0.452
WBGene00009949	NA	1.82599	NA	NA	NA
WBGene00017041	NA	1.25472	NA	NA	-1.5
WBGene00009971	NA	NA	0.68687	NA	-1.18
WBGene00010002	NA	-0.697168	NA	NA	NA
WBGene00010004	NA	-1.46294	NA	NA	NA
WBGene00010007	NA	0.886293	NA	NA	NA
WBGene00010012	NA	NA	0.641928	NA	NA
WBGene00010045	NA	1.17146	NA	NA	NA
WBGene00010049	NA	NA	0.893428	NA	NA
WBGene00010059	NA	1.21345	NA	NA	NA
WBGene00010060	NA	1.65733	NA	NA	NA
WBGene00010062	2.59258	1.75779	1.11961	1.80536	-0.469
WBGene00010083	NA	-2.09196	NA	-1.22375	2.37
WBGene00010110	NA	1.21698	NA	NA	-0.412
WBGene00010111	NA	1.61758	NA	NA	NA
WBGene00010113	NA	NA	NA	0.793541	-0.227
WBGene00018293	NA	1.1033	NA	NA	-0.703
WBGene00022727	NA	1.32063	NA	NA	NA
WBGene00018760	NA	1.17893	NA	NA	-2.64
WBGene00010192	NA	1.26301	NA	NA	NA
WBGene00015912	NA	-0.81689	NA	NA	-0.786
WBGene00010209	NA	NA	NA	-1.03085	NA
WBGene00020283	NA	1.59651	NA	NA	-0.395
WBGene00010221	NA	0.784842	NA	0.549131	NA
WBGene00010222	NA	1.88964	NA	NA	NA
WBGene00010225	NA	1.32607	NA	NA	-0.483
WBGene00010234	NA	1.01544	NA	NA	NA
WBGene00010263	NA	-1.05992	NA	NA	NA
WBGene00010267	NA	2.14333	NA	NA	NA
WBGene00010285	NA	1.5307	NA	NA	NA
WBGene00010327	NA	1.93975	NA	NA	NA
WBGene00010337	NA	NA	NA	0.710806	NA
WBGene00010339	NA	NA	NA	0.757898	-0.635
WBGene00010345	NA	1.56595	NA	NA	NA
WBGene00010351	NA	-0.92105	NA	NA	NA
WBGene00010353	NA	-0.742455	NA	NA	-0.28
WBGene00010366	NA	NA	NA	0.913409	NA
WBGene00020989	NA	-1.94801	NA	-1.13161	-1
WBGene00010419	NA	-0.850256	NA	NA	0.243
WBGene00010440	NA	1.01183	NA	NA	NA
WBGene00010442	NA	1.5358	NA	NA	NA
WBGene00010456	NA	NA	0.888702	NA	-1.48
WBGene00010461	1.49952	2.00278	NA	NA	NA
WBGene00010488	NA	NA	NA	0.619337	NA
WBGene00010493	NA	-0.845715	NA	NA	-0.847
WBGene00010522	NA	NA	NA	-0.960258	1.72
WBGene00044692	NA	1.31796	NA	NA	NA
WBGene00010556	NA	-0.741776	NA	NA	NA
WBGene00010567	NA	1.00814	NA	NA	NA
WBGene00010568	NA	1.09145	NA	NA	NA
WBGene00010594	NA	1.76855	NA	NA	NA
WBGene00010605	1.10627	NA	1.23826	NA	-0.24
WBGene00010642	NA	1.29179	NA	NA	NA
WBGene00010648	NA	1.28991	NA	0.949342	-0.597
WBGene00010657	NA	NA	0.924971	-0.632748	NA
WBGene00019962	NA	NA	NA	-0.892243	-0.662
WBGene00010659	NA	-1.64677	NA	-2.37948	-0.956
WBGene00010660	1.38871	1.61657	0.815213	0.826999	-1.74
WBGene00010664	NA	-0.944156	NA	NA	NA
WBGene00010665	NA	-0.72261	NA	NA	NA
WBGene00010690	NA	-2.18731	NA	-1.10796	-0.389
WBGene00010701	NA	NA	NA	0.629498	NA
WBGene00010706	NA	-1.81559	NA	NA	NA
WBGene00010714	NA	2.03029	NA	NA	NA
WBGene00010742	NA	1.41123	NA	NA	0.354
WBGene00010745	NA	NA	-1.28495	-1.87731	-1
WBGene00012144	1.05347	NA	NA	NA	NA
WBGene00010747	NA	NA	NA	-0.74016	NA
WBGene00010749	1.82914	1.58032	1.35457	NA	-2.18
WBGene00010750	1.18862	NA	1.14355	1.00882	-0.84
WBGene00010753	NA	-2.77881	NA	-1.96828	NA
WBGene00010754	NA	-2.34772	NA	NA	NA
WBGene00010759	NA	NA	NA	-0.952706	NA
WBGene00010760	NA	2.05001	NA	NA	NA
WBGene00010769	NA	-1.49792	NA	NA	NA
WBGene00010770	NA	-0.901973	NA	NA	-0.35
WBGene00010790	NA	-2.79523	-0.781969	-0.976464	NA
WBGene00010794	NA	-0.867425	NA	NA	NA
WBGene00010808	NA	0.983836	NA	NA	NA
WBGene00010822	1.09266	0.961284	NA	NA	-1.45
WBGene00010830	NA	1.56478	NA	NA	NA
WBGene00009710	NA	NA	NA	-1.20715	-0.451
WBGene00010835	NA	1.46	NA	NA	NA
WBGene00010877	1.25718	1.32752	NA	NA	-0.458
WBGene00010897	1.34479	1.20348	0.813694	0.705989	NA
WBGene00010899	1.35244	1.75871	1.06837	0.69275	-0.425
WBGene00010901	NA	-1.07713	NA	-0.607566	NA
WBGene00010904	NA	NA	NA	-0.913973	NA
WBGene00010948	NA	2.08937	NA	NA	NA
WBGene00010957	NA	1.50949	NA	NA	NA
WBGene00010958	NA	1.11971	NA	NA	NA
WBGene00010959	NA	0.939872	NA	NA	NA
WBGene00010960	NA	1.00315	NA	NA	NA
WBGene00010962	NA	0.881945	NA	NA	NA
WBGene00010963	NA	0.934646	NA	NA	NA
WBGene00010965	NA	0.979966	-0.800897	NA	NA
WBGene00010966	NA	1.87859	NA	NA	NA
WBGene00010967	NA	0.967384	NA	NA	NA
WBGene00010977	NA	NA	1.03753	NA	NA
WBGene00010998	NA	NA	0.816528	-0.617365	NA
WBGene00011009	NA	NA	NA	-1.23741	NA
WBGene00011015	NA	NA	NA	-0.681809	NA
WBGene00011018	NA	2.23359	NA	NA	NA
WBGene00011054	NA	-0.887509	NA	NA	NA
WBGene00011056	NA	-0.952372	NA	NA	NA
WBGene00011063	NA	-0.851751	NA	NA	NA
WBGene00011069	NA	NA	0.913547	0.825125	NA
WBGene00011076	NA	1.21283	NA	NA	NA
WBGene00012134	2.09809	2.85304	1.09904	1.80452	-1.19
WBGene00011103	NA	3.34315	NA	NA	NA
WBGene00011107	NA	1.8596	NA	NA	NA
WBGene00011110	NA	NA	NA	-0.797686	NA
WBGene00012185	NA	1.11928	NA	1.13082	-0.684
WBGene00011128	NA	-0.776579	NA	NA	NA
WBGene00011142	NA	NA	NA	0.601596	NA
WBGene00011156	NA	NA	NA	-0.565785	NA
WBGene00011166	NA	-1.06241	NA	-0.912729	NA
WBGene00011175	1.37147	1.31372	NA	NA	NA
WBGene00011182	0.98876	NA	NA	0.972299	NA
WBGene00011185	NA	NA	NA	0.725766	-1.18
WBGene00011190	NA	1.76661	NA	NA	NA
WBGene00011207	NA	NA	NA	-0.911376	NA
WBGene00011212	NA	-1.2133	NA	NA	NA
WBGene00011222	1.72264	2.1647	NA	NA	-1.33
WBGene00011232	NA	NA	NA	-0.627697	NA
WBGene00011261	NA	1.25118	NA	NA	NA
WBGene00011262	NA	-2.5551	NA	-2.64988	-0.363
WBGene00011278	NA	1.90574	NA	NA	NA
WBGene00011283	NA	1.01005	NA	NA	0.717
WBGene00011326	NA	1.0973	NA	NA	NA
WBGene00016894	NA	NA	NA	0.637625	0.91
WBGene00011362	NA	NA	-0.93393	-1.15515	0.625
WBGene00011364	NA	-1.41261	NA	NA	NA
WBGene00011383	NA	1.4728	NA	0.881171	0.906
WBGene00011397	NA	-1.8562	NA	NA	1.98
WBGene00011399	NA	NA	NA	0.554309	-0.201
WBGene00011453	NA	1.97396	NA	NA	NA
WBGene00006541	NA	NA	NA	0.758195	-0.601
WBGene00021596	NA	-0.882028	NA	NA	NA
WBGene00011492	NA	NA	NA	0.966843	NA
WBGene00011497	NA	1.21269	NA	NA	NA
WBGene00000608	NA	-2.21951	NA	NA	NA
WBGene00011501	NA	NA	NA	-0.516047	NA
WBGene00011508	1.34743	1.92157	NA	NA	NA
WBGene00011530	NA	1.67099	NA	NA	NA
WBGene00011548	NA	NA	-1.32341	NA	NA
WBGene00011559	NA	-1.02865	NA	NA	NA
WBGene00011560	NA	-0.798179	NA	NA	NA
WBGene00011590	NA	1.33974	NA	NA	NA
WBGene00011594	NA	2.57662	NA	NA	NA
WBGene00011596	-1.46865	-2.11031	NA	NA	0.56
WBGene00011608	NA	NA	NA	-0.626621	NA
WBGene00011613	NA	-1.2794	NA	NA	NA
WBGene00011624	NA	2.08528	NA	NA	NA
WBGene00011645	NA	-0.974281	NA	NA	NA
WBGene00011660	NA	-1.42285	NA	NA	NA
WBGene00011676	NA	-0.788272	NA	-1.88797	-0.911
WBGene00011688	NA	-1.02421	NA	NA	NA
WBGene00010524	NA	1.11392	NA	NA	0.384
WBGene00011706	NA	1.17098	NA	NA	NA
WBGene00011713	0.881506	1.00638	1.55601	1.10632	-1.06
WBGene00011735	NA	-1.10757	NA	NA	NA
WBGene00000789	NA	-0.861313	NA	-1.01848	0.612
WBGene00011762	NA	1.51885	NA	NA	NA
WBGene00008485	NA	NA	NA	-1.55448	-0.93
WBGene00011791	NA	1.67997	NA	NA	-0.915
WBGene00011796	NA	1.7623	NA	NA	NA
WBGene00011798	NA	-2.41101	NA	NA	NA
WBGene00011803	NA	-1.17232	NA	NA	-0.706
WBGene00011838	NA	1.27493	NA	NA	NA
WBGene00011841	NA	1.9695	NA	NA	0.778
WBGene00011844	NA	NA	1.47674	NA	NA
WBGene00011884	NA	-0.678412	NA	NA	NA
WBGene00011895	NA	1.76651	NA	NA	NA
WBGene00011920	NA	0.817342	NA	NA	NA
WBGene00011957	NA	1.86637	NA	NA	-0.388
WBGene00011959	NA	-0.771822	NA	NA	NA
WBGene00011977	NA	1.40258	NA	NA	NA
WBGene00011978	NA	NA	0.973381	0.773641	NA
WBGene00011979	-1.06298	NA	-3.48701	-4.78137	-1.86
WBGene00011986	NA	-0.902252	NA	NA	NA
WBGene00012018	0.940199	NA	0.85965	0.663313	NA
WBGene00012020	NA	-0.875462	NA	NA	NA
WBGene00012032	NA	1.97846	-0.99574	NA	NA
WBGene00012070	NA	-1.84522	NA	NA	NA
WBGene00012081	NA	NA	NA	1.4413	NA
WBGene00012091	NA	-5.44209	NA	NA	NA
WBGene00012094	NA	NA	-0.670828	-0.643994	NA
WBGene00004145	NA	1.17046	NA	NA	0.799
WBGene00012104	NA	-0.884131	NA	NA	NA
WBGene00012113	NA	NA	NA	0.820757	NA
WBGene00012131	NA	-1.42018	NA	NA	NA
WBGene00000713	NA	-1.7352	NA	NA	0.544
WBGene00016219	NA	0.923333	NA	NA	-0.483
WBGene00012149	NA	NA	NA	-0.571531	NA
WBGene00012156	NA	-0.831323	NA	NA	NA
WBGene00012158	NA	-1.24893	NA	NA	0.281
WBGene00012182	NA	-0.829836	NA	NA	NA
WBGene00017771	NA	NA	NA	-1.53467	NA
WBGene00012194	NA	-0.941317	NA	NA	NA
WBGene00012201	1.97267	2.15065	0.740029	0.994156	-2.49
WBGene00012211	NA	NA	NA	-0.918393	-0.832
WBGene00012212	NA	NA	NA	-0.59528	NA
WBGene00012239	1.03015	1.27089	NA	NA	0.858
WBGene00012240	NA	1.28678	NA	NA	NA
WBGene00012245	NA	NA	NA	0.506123	NA
WBGene00012251	1.08109	NA	NA	1.07596	-1.64
WBGene00012253	NA	NA	0.824623	NA	-2.67
WBGene00012255	NA	1.54406	NA	NA	NA
WBGene00012256	NA	1.27762	NA	NA	NA
WBGene00012257	NA	1.59682	-0.971987	NA	NA
WBGene00012274	NA	NA	0.700784	0.608161	NA
WBGene00012276	NA	-1.0127	NA	NA	NA
WBGene00012280	NA	NA	NA	-0.867093	NA
WBGene00012289	NA	1.20431	NA	NA	NA
WBGene00000698	NA	-1.971	NA	NA	NA
WBGene00012308	NA	-2.10705	NA	NA	NA
WBGene00012325	NA	2.28215	NA	NA	NA
WBGene00012326	NA	-0.799755	NA	NA	NA
WBGene00012330	NA	-0.930539	NA	NA	-0.683
WBGene00012339	NA	-0.932068	NA	NA	NA
WBGene00012343	NA	NA	NA	0.757598	-0.322
WBGene00012354	NA	-1.11403	NA	-0.604452	NA
WBGene00012359	NA	-0.703734	NA	NA	NA
WBGene00012383	NA	1.29664	NA	NA	NA
WBGene00012398	NA	-1.6044	NA	-1.32245	3.13
WBGene00012399	NA	NA	NA	-1.04483	0.2
WBGene00012404	NA	-1.29715	-0.967403	NA	1.54
WBGene00012429	NA	1.75836	NA	NA	NA
WBGene00012433	NA	1.66697	NA	NA	NA
WBGene00012437	NA	1.30644	NA	NA	NA
WBGene00012450	NA	1.60977	NA	NA	NA
WBGene00012463	NA	-0.846602	NA	NA	NA
WBGene00012467	NA	1.73182	NA	NA	NA
WBGene00012481	NA	-0.841094	NA	NA	-0.358
WBGene00012518	NA	NA	NA	-1.08497	NA
WBGene00012529	NA	1.48466	NA	0.85752	NA
WBGene00012530	NA	NA	NA	-0.72891	NA
WBGene00012533	NA	NA	NA	-1.01959	NA
WBGene00012538	NA	-1.03592	NA	-1.5486	NA
WBGene00012540	NA	2.1095	NA	NA	NA
WBGene00012551	NA	1.35334	NA	2.02426	NA
WBGene00012553	NA	-0.878529	NA	-0.665181	NA
WBGene00012571	1.4588	2.62328	NA	NA	NA
WBGene00020417	NA	NA	NA	-0.647611	-0.443
WBGene00012600	NA	-0.836451	NA	NA	NA
WBGene00012602	NA	-1.03795	NA	NA	NA
WBGene00012615	NA	NA	NA	-1.25478	NA
WBGene00012624	NA	1.28233	NA	NA	NA
WBGene00012664	NA	-1.18874	NA	NA	NA
WBGene00012670	NA	1.7992	NA	NA	NA
WBGene00012672	-0.914682	-0.848536	NA	-0.957932	NA
WBGene00012680	1.82417	2.05913	NA	1.31892	NA
WBGene00012683	3.14123	NA	1.11042	NA	NA
WBGene00012700	NA	-0.911397	NA	NA	-0.509
WBGene00012713	NA	-0.747459	NA	NA	NA
WBGene00012716	NA	-0.780826	NA	NA	NA
WBGene00012726	NA	-3.04648	NA	-1.61679	NA
WBGene00012728	NA	NA	NA	-3.05856	NA
WBGene00012747	NA	NA	-0.893379	-0.671616	-0.782
WBGene00012777	NA	1.54681	NA	NA	0.537
WBGene00012782	0.981496	NA	NA	NA	NA
WBGene00012796	NA	0.969656	NA	NA	NA
WBGene00012830	NA	NA	NA	-0.822849	NA
WBGene00012834	NA	-0.818238	NA	-0.765868	-1.12
WBGene00012835	NA	-1.09561	NA	NA	NA
WBGene00011102	NA	-0.890149	NA	-0.938516	0.426
WBGene00004859	NA	0.924909	0.748009	NA	0.671
WBGene00012891	NA	1.3239	NA	NA	NA
WBGene00012895	NA	-0.95073	NA	NA	0.826
WBGene00012897	NA	-1.05257	NA	NA	NA
WBGene00012899	NA	1.52099	NA	NA	NA
WBGene00011694	NA	1.33796	NA	NA	-0.414
WBGene00012916	NA	1.05119	NA	NA	NA
WBGene00012932	NA	NA	NA	-0.433982	NA
WBGene00012939	NA	1.69805	NA	NA	NA
WBGene00014207	NA	NA	NA	0.612039	NA
WBGene00012961	NA	1.32288	1.21527	NA	NA
WBGene00012968	NA	-1.94864	-0.925006	-1.3746	-0.642
WBGene00012973	NA	NA	0.51532	NA	NA
WBGene00012978	NA	-0.762981	NA	NA	NA
WBGene00012980	NA	NA	NA	0.615794	NA
WBGene00012983	NA	-0.738002	NA	NA	NA
WBGene00019498	NA	-0.78189	NA	NA	0.387
WBGene00012994	NA	-0.744123	NA	NA	NA
WBGene00013000	NA	-0.941262	NA	NA	NA
WBGene00013011	NA	-0.851083	NA	NA	NA
WBGene00013035	0.999728	0.849744	0.84707	NA	NA
WBGene00019803	NA	NA	NA	-0.933166	0.777
WBGene00013075	NA	-0.933513	NA	NA	NA
WBGene00013081	NA	1.39323	NA	NA	-1.49
WBGene00013100	1.2086	NA	NA	NA	NA
WBGene00013101	NA	-1.52298	NA	NA	NA
WBGene00013118	0.979208	NA	NA	NA	NA
WBGene00013119	NA	NA	1.00325	NA	0.308
WBGene00013156	NA	-1.07918	NA	NA	NA
WBGene00013173	NA	1.99342	NA	NA	NA
WBGene00013181	NA	0.839047	NA	NA	-0.483
WBGene00013196	NA	-0.731074	NA	NA	-0.298
WBGene00013197	NA	NA	0.729457	NA	NA
WBGene00013208	NA	-0.728533	NA	-0.517002	NA
WBGene00013210	NA	-0.819784	NA	NA	0.283
WBGene00013243	NA	NA	NA	-0.532874	NA
WBGene00013263	NA	1.55348	NA	NA	NA
WBGene00013275	NA	NA	NA	0.779366	-1.08
WBGene00013289	NA	1.25526	NA	NA	NA
WBGene00013292	NA	1.0342	NA	NA	NA
WBGene00013294	NA	-2.64361	NA	-1.07521	NA
WBGene00006978	NA	1.40537	NA	NA	0.451
WBGene00013334	NA	1.26858	NA	NA	-0.705
WBGene00013352	NA	1.43792	NA	NA	NA
WBGene00013353	NA	-0.797663	NA	NA	NA
WBGene00013365	NA	NA	NA	-0.673075	NA
WBGene00013385	NA	1.50701	NA	NA	NA
WBGene00013432	NA	-0.972338	NA	NA	-0.363
WBGene00013439	0.983683	0.96601	NA	NA	-0.984
WBGene00013445	NA	-0.900617	NA	NA	NA
WBGene00013465	NA	NA	NA	0.619211	NA
WBGene00013480	NA	-1.33061	NA	NA	-0.488
WBGene00013514	NA	1.22997	NA	NA	NA
WBGene00013541	NA	0.942473	NA	NA	NA
WBGene00013542	NA	1.42041	NA	NA	NA
WBGene00013559	1.0304	NA	NA	NA	NA
WBGene00013585	NA	1.09317	NA	NA	NA
WBGene00013594	NA	1.29892	NA	NA	-0.91
WBGene00013634	NA	-1.66865	NA	NA	NA
WBGene00013646	NA	-2.8074	NA	NA	NA
WBGene00013698	NA	1.26713	NA	NA	-0.199
WBGene00013699	NA	1.93841	NA	NA	-0.536
WBGene00013716	1.0405	1.0285	NA	1.07656	NA
WBGene00013726	NA	NA	NA	0.914274	NA
WBGene00013860	NA	1.2409	NA	NA	NA
WBGene00013869	NA	NA	NA	0.72766	NA
WBGene00013874	1.06531	NA	NA	0.730893	-1.05
WBGene00013882	NA	1.04948	NA	NA	0.919
WBGene00013884	NA	NA	NA	0.77749	NA
WBGene00013891	NA	1.93791	NA	NA	NA
WBGene00013899	1.02799	1.29896	NA	0.98191	0.53
WBGene00013900	2.96939	5.66072	1.64253	3.04825	NA
WBGene00013904	NA	NA	NA	-1.30376	0.548
WBGene00013947	NA	-1.31332	NA	NA	-0.303
WBGene00013959	NA	1.80153	NA	NA	NA
WBGene00013960	NA	2.33998	NA	NA	NA
WBGene00013962	NA	1.66503	NA	NA	NA
WBGene00013968	NA	1.44978	NA	NA	-0.606
WBGene00013996	-1.26645	-2.23506	NA	NA	-0.729
WBGene00014000	NA	NA	-0.756256	NA	NA
WBGene00014006	NA	-1.87782	NA	-1.38684	NA
WBGene00015043	NA	0.991824	NA	NA	0.384
WBGene00021339	1.70238	NA	NA	NA	1.24
WBGene00008229	NA	0.809804	NA	NA	NA
WBGene00014047	NA	NA	NA	-1.25041	2.56
WBGene00014057	NA	-1.78375	NA	NA	NA
WBGene00014076	NA	0.788662	NA	NA	NA
WBGene00014094	NA	1.82952	NA	NA	NA
WBGene00014132	1.56387	NA	NA	NA	NA
WBGene00014135	1.22768	1.17628	NA	NA	-0.488
WBGene00014136	2.02101	1.31664	1.06857	NA	-1.36
WBGene00014148	NA	1.15199	NA	NA	NA
WBGene00014183	NA	NA	-2.10027	NA	NA
WBGene00044723	NA	NA	NA	-1.2031	NA
WBGene00014215	NA	NA	NA	0.665696	NA
WBGene00014244	NA	NA	NA	-1.30359	NA
WBGene00014252	NA	NA	NA	-0.83229	NA
WBGene00014253	NA	NA	NA	-0.615205	-0.783
WBGene00014454	NA	1.19152	NA	NA	NA
WBGene00014472	NA	NA	-0.716681	NA	NA
WBGene00014505	NA	1.28914	NA	NA	NA
WBGene00014667	NA	-0.875427	NA	NA	NA
WBGene00014755	NA	-1.72227	NA	NA	NA
WBGene00014759	NA	NA	NA	0.998992	NA
WBGene00014771	NA	NA	NA	-1.59213	NA
WBGene00014826	NA	NA	NA	0.509896	NA
WBGene00014836	1.28582	1.09054	NA	NA	NA
WBGene00014954	NA	-1.53792	NA	NA	NA
WBGene00014955	NA	-0.991716	NA	NA	NA
WBGene00014999	NA	1.06383	NA	0.713571	NA
WBGene00015002	NA	1.43657	NA	NA	NA
WBGene00018375	NA	-1.53771	NA	-1.24048	NA
WBGene00015044	NA	-1.22804	NA	NA	3.24
WBGene00015050	NA	1.69005	NA	NA	-1.11
WBGene00022329	NA	1.14336	NA	NA	NA
WBGene00015063	NA	1.27045	NA	NA	NA
WBGene00015082	1.40138	NA	NA	NA	NA
WBGene00015083	NA	-0.91217	NA	NA	NA
WBGene00015102	NA	-0.939393	NA	NA	NA
WBGene00015110	NA	NA	0.951479	NA	NA
WBGene00019168	NA	NA	NA	0.571373	0.665
WBGene00009626	NA	1.01722	NA	NA	-0.26
WBGene00015152	1.36941	NA	NA	-1.50761	NA
WBGene00015167	NA	1.60619	NA	0.70719	-1.34
WBGene00015168	NA	NA	NA	-0.388569	NA
WBGene00015169	NA	1.59819	NA	NA	NA
WBGene00015202	NA	1.58927	NA	NA	NA
WBGene00018398	1.3222	1.57776	NA	NA	-0.514
WBGene00015217	NA	0.952386	0.710152	0.976245	NA
WBGene00015223	NA	-1.48538	NA	NA	NA
WBGene00015224	NA	-2.01373	NA	-1.07868	NA
WBGene00015225	NA	-3.95937	NA	-0.980287	NA
WBGene00015227	NA	-4.23282	NA	NA	1.01
WBGene00015248	NA	NA	NA	-0.609979	NA
WBGene00015250	NA	-0.79486	NA	NA	0.205
WBGene00015266	NA	-1.09992	NA	NA	NA
WBGene00015267	NA	-0.781842	NA	NA	NA
WBGene00022562	NA	-1.33741	NA	NA	1.88
WBGene00015273	-1.48962	-2.12945	NA	NA	NA
WBGene00015280	NA	NA	1.31693	NA	NA
WBGene00015312	NA	-0.788921	NA	NA	NA
WBGene00015328	NA	1.17655	NA	NA	NA
WBGene00015333	NA	NA	NA	-1.0824	NA
WBGene00015336	NA	1.18314	NA	NA	NA
WBGene00015356	NA	1.51479	NA	0.592847	NA
WBGene00015369	NA	-1.41743	-1.18649	NA	1.1
WBGene00015381	NA	NA	-1.00551	-0.885568	1.43
WBGene00015389	1.28789	1.38605	NA	0.669014	-0.786
WBGene00015391	NA	NA	NA	-0.511183	NA
WBGene00015399	NA	-2.19439	NA	NA	NA
WBGene00015408	NA	1.76246	NA	NA	NA
WBGene00015413	NA	-0.698129	NA	NA	NA
WBGene00015464	NA	0.902396	NA	NA	-0.473
WBGene00015469	NA	NA	0.994357	NA	-0.374
WBGene00015471	1.37476	1.70157	NA	1.10442	NA
WBGene00015478	NA	1.64337	NA	NA	0.525
WBGene00015521	NA	1.63372	NA	NA	0.35
WBGene00015522	1.86438	1.44913	NA	NA	NA
WBGene00015523	NA	1.48598	NA	NA	NA
WBGene00015527	NA	1.41211	NA	NA	NA
WBGene00015539	NA	1.19478	NA	NA	NA
WBGene00015544	NA	1.9886	NA	NA	0.615
WBGene00015545	NA	1.73244	NA	NA	NA
WBGene00015546	NA	1.69319	NA	NA	NA
WBGene00015551	NA	NA	-0.625754	NA	0.588
WBGene00003929	NA	0.974821	NA	NA	NA
WBGene00015565	-1.05215	-1.10163	NA	-0.958871	NA
WBGene00020981	NA	-1.51077	NA	NA	1.29
WBGene00015580	NA	NA	NA	0.515624	NA
WBGene00015591	NA	-0.809124	NA	NA	NA
WBGene00015600	1.92473	NA	NA	NA	0.651
WBGene00015602	1.32407	NA	NA	-1.16732	NA
WBGene00015605	NA	NA	-1.0226	NA	1.54
WBGene00015609	NA	1.11483	NA	0.916555	-1.29
WBGene00015613	1.0602	NA	NA	NA	NA
WBGene00015650	NA	NA	NA	0.503308	NA
WBGene00015679	NA	1.94178	NA	NA	NA
WBGene00015684	NA	1.06437	NA	0.771098	NA
WBGene00015692	NA	NA	0.791441	NA	-0.69
WBGene00015704	NA	1.12134	NA	NA	0.178
WBGene00015713	1.09371	NA	1.22792	0.903281	-1.47
WBGene00015746	NA	NA	NA	0.620959	-0.288
WBGene00015753	NA	1.5388	NA	NA	NA
WBGene00015756	NA	-1.26761	NA	-0.677028	-0.994
WBGene00015759	-1.14451	-3.92391	-2.01511	-1.75225	-1.39
WBGene00015767	0.911888	NA	NA	NA	NA
WBGene00015768	1.35373	NA	NA	NA	NA
WBGene00015778	NA	-0.958757	NA	-0.560847	NA
WBGene00015781	NA	1.96777	NA	NA	0.393
WBGene00001182	NA	NA	0.845133	NA	1.24
WBGene00015795	NA	NA	-1.13159	NA	NA
WBGene00015810	NA	NA	NA	-0.634633	NA
WBGene00015823	NA	NA	0.627048	NA	NA
WBGene00015829	NA	NA	NA	-1.09576	NA
WBGene00015834	NA	NA	NA	-1.32304	NA
WBGene00015839	NA	NA	NA	-1.10761	NA
WBGene00015841	NA	1.459	NA	NA	NA
WBGene00015857	NA	1.80547	NA	NA	NA
WBGene00015859	NA	NA	1.02895	NA	NA
WBGene00015894	NA	1.54991	NA	NA	-0.207
WBGene00015896	NA	NA	NA	0.990045	NA
WBGene00004112	NA	NA	0.88681	NA	NA
WBGene00012291	NA	1.3184	NA	NA	-0.34
WBGene00015910	NA	3.01882	NA	NA	-0.411
WBGene00003986	NA	NA	NA	-0.39639	-0.408
WBGene00015913	NA	NA	1.11638	NA	NA
WBGene00015930	0.956418	1.89211	NA	1.23419	NA
WBGene00015932	NA	NA	NA	-1.6157	-2.43
WBGene00015933	NA	-1.39883	-1.11877	-2.34631	NA
WBGene00015934	NA	1.47327	NA	NA	NA
WBGene00015947	1.36801	1.82867	NA	NA	0.576
WBGene00015949	1.61169	2.48848	0.982136	1.75434	-1.01
WBGene00015993	NA	2.17775	NA	NA	NA
WBGene00016006	NA	NA	NA	0.745966	NA
WBGene00016023	NA	NA	NA	-1.19718	NA
WBGene00016027	NA	1.56549	NA	NA	-1.04
WBGene00016052	-2.25149	-2.88447	NA	NA	2.13
WBGene00016055	NA	-0.747702	NA	NA	-0.277
WBGene00016064	1.52272	NA	NA	NA	NA
WBGene00016067	NA	1.36675	NA	NA	NA
WBGene00016071	NA	1.57536	NA	NA	NA
WBGene00016097	NA	1.12778	NA	NA	0.655
WBGene00016099	NA	1.06801	NA	NA	-2.06
WBGene00016101	NA	1.03182	NA	NA	NA
WBGene00016103	NA	-0.782588	NA	-0.564274	-1.42
WBGene00016106	NA	1.4889	NA	NA	NA
WBGene00016133	NA	1.60556	NA	NA	0.682
WBGene00016135	NA	1.27517	NA	NA	NA
WBGene00016172	NA	NA	NA	0.76506	0.931
WBGene00016174	NA	-1.08374	NA	NA	-0.448
WBGene00016178	-0.924274	-1.30952	NA	NA	NA
WBGene00008068	NA	NA	NA	-1.01862	-2.58
WBGene00016242	NA	1.55994	NA	NA	NA
WBGene00016260	NA	1.31111	0.902818	1.40916	-0.322
WBGene00016265	NA	NA	NA	-1.11683	NA
WBGene00016860	NA	NA	NA	-0.628989	NA
WBGene00016281	NA	-2.85464	NA	NA	NA
WBGene00016295	NA	1.36525	NA	NA	0.433
WBGene00016309	NA	1.1811	NA	NA	NA
WBGene00016319	NA	1.5808	NA	NA	NA
WBGene00016329	NA	2.03252	NA	NA	NA
WBGene00016332	NA	-0.91104	NA	NA	NA
WBGene00019404	NA	1.4521	NA	NA	NA
WBGene00016355	NA	1.07459	NA	NA	NA
WBGene00016359	NA	1.72114	NA	NA	NA
WBGene00016393	NA	NA	NA	-0.77357	NA
WBGene00016396	NA	1.20022	NA	NA	NA
WBGene00016422	NA	1.05653	NA	NA	NA
WBGene00016424	NA	NA	NA	0.846115	-1.52
WBGene00016425	NA	NA	1.056	NA	-1.46
WBGene00016435	NA	NA	NA	-0.873706	NA
WBGene00016450	NA	-2.28353	NA	-2.09119	-1.78
WBGene00016454	NA	1.46341	NA	NA	NA
WBGene00016455	NA	1.21902	NA	NA	NA
WBGene00016463	NA	1.94882	NA	NA	NA
WBGene00016493	NA	NA	-0.709141	-0.744139	NA
WBGene00016502	2.03299	2.51014	NA	NA	-0.432
WBGene00016520	NA	1.15206	NA	NA	NA
WBGene00016534	NA	NA	NA	0.722648	-0.329
WBGene00016542	NA	NA	0.76508	NA	NA
WBGene00016544	NA	-1.2125	NA	-0.900112	NA
WBGene00016546	1.28004	1.69916	NA	NA	NA
WBGene00016549	1.27531	NA	NA	NA	NA
WBGene00016555	NA	NA	NA	-0.907255	NA
WBGene00016568	NA	0.931403	NA	1.02948	-0.275
WBGene00016577	NA	NA	NA	-2.31905	NA
WBGene00016585	NA	NA	0.844285	NA	NA
WBGene00016588	NA	NA	NA	-0.617007	NA
WBGene00016611	NA	0.968995	NA	NA	NA
WBGene00016630	NA	-0.868308	-0.681293	-0.654104	NA
WBGene00016636	-0.89638	-1.11561	NA	NA	NA
WBGene00016641	NA	1.08888	NA	NA	-0.548
WBGene00000716	NA	-1.14001	NA	NA	0.52
WBGene00016670	NA	-1.78132	NA	NA	0.924
WBGene00016700	NA	1.54428	NA	NA	NA
WBGene00016721	NA	NA	-0.786571	-0.851226	NA
WBGene00016734	NA	1.40595	NA	NA	0.523
WBGene00016744	NA	1.87572	NA	NA	NA
WBGene00016757	NA	-1.2245	NA	-1.04671	NA
WBGene00016759	NA	1.6858	NA	0.829563	-0.387
WBGene00016769	1.09326	1.41803	NA	1.08041	-1.25
WBGene00016781	NA	-1.39496	NA	NA	-0.741
WBGene00016782	NA	-1.33879	NA	NA	-0.74
WBGene00016783	NA	2.36989	NA	NA	-1.01
WBGene00016785	NA	1.44983	NA	NA	NA
WBGene00016788	NA	2.07688	NA	NA	-0.867
WBGene00016805	NA	1.74903	NA	NA	NA
WBGene00016841	NA	1.53644	NA	NA	NA
WBGene00003143	NA	1.25982	NA	NA	NA
WBGene00018708	NA	NA	NA	-0.778488	-3.79
WBGene00016862	NA	0.869991	NA	NA	0.289
WBGene00016863	NA	NA	NA	-0.963785	1.04
WBGene00010658	NA	NA	1.03961	NA	-0.716
WBGene00016900	NA	NA	NA	-1.08289	0.614
WBGene00016920	1.85071	2.20884	0.971447	NA	-1.13
WBGene00016667	NA	1.88071	NA	NA	NA
WBGene00016962	NA	1.72113	NA	NA	NA
WBGene00016979	NA	1.13313	NA	NA	NA
WBGene00017018	NA	2.3679	-1.12925	NA	NA
WBGene00009061	2.03379	-3.44227	NA	NA	2.83
WBGene00009649	NA	1.80765	NA	NA	-0.577
WBGene00017071	NA	NA	NA	-1.07172	-2.59
WBGene00017091	NA	1.34521	NA	NA	NA
WBGene00017093	NA	1.33039	NA	NA	-1.54
WBGene00017103	1.25441	NA	NA	NA	NA
WBGene00017121	NA	NA	NA	-0.465	0.209
WBGene00017126	NA	1.27383	NA	NA	0.365
WBGene00017127	NA	1.17297	NA	NA	NA
WBGene00017133	NA	1.20119	NA	NA	0.213
WBGene00017135	NA	1.11717	NA	NA	-0.337
WBGene00017166	NA	-1.06507	NA	-0.662301	0.677
WBGene00017184	1.15205	NA	NA	NA	0.678
WBGene00017205	NA	-3.00942	NA	NA	NA
WBGene00017214	NA	-3.74963	NA	NA	NA
WBGene00017245	NA	-1.00267	NA	NA	-0.204
WBGene00017247	NA	-1.36696	NA	NA	NA
WBGene00017258	NA	0.982697	NA	NA	NA
WBGene00017262	NA	0.941899	0.953315	NA	-1.91
WBGene00017263	NA	NA	NA	-0.641732	-0.427
WBGene00017272	NA	NA	NA	-0.669078	NA
WBGene00017274	NA	NA	NA	0.460772	NA
WBGene00017277	NA	2.60118	NA	NA	0.269
WBGene00017302	0.95784	NA	0.735267	NA	NA
WBGene00017303	NA	NA	-1.27065	NA	1.01
WBGene00017307	NA	2.46328	NA	NA	NA
WBGene00017309	NA	1.36587	NA	NA	NA
WBGene00017312	NA	-2.84801	NA	-1.00473	0.584
WBGene00017314	NA	1.31476	NA	NA	NA
WBGene00017322	NA	NA	NA	0.680782	-1.56
WBGene00017343	NA	1.67929	NA	NA	NA
WBGene00017364	NA	-1.57702	NA	NA	-1.67
WBGene00000989	NA	NA	-1.96612	NA	NA
WBGene00017369	NA	NA	NA	-0.62379	0.317
WBGene00017381	1.17748	NA	NA	NA	NA
WBGene00017385	NA	-0.771413	NA	NA	NA
WBGene00017390	NA	1.75592	NA	NA	NA
WBGene00017417	1.24973	2.67316	0.971765	NA	NA
WBGene00017418	NA	1.37288	-1.33644	NA	NA
WBGene00017420	NA	1.99381	NA	NA	NA
WBGene00017438	NA	1.31719	NA	NA	-0.921
WBGene00011760	NA	1.2158	NA	NA	0.485
WBGene00017481	NA	1.06651	NA	NA	NA
WBGene00017490	NA	NA	NA	-1.25046	-3.46
WBGene00016274	NA	NA	-2.39019	-1.56915	NA
WBGene00017499	NA	-3.02525	NA	NA	-3.24
WBGene00017500	NA	-2.9374	NA	NA	NA
WBGene00013325	NA	-0.808089	NA	NA	0.472
WBGene00017504	NA	1.31273	NA	NA	NA
WBGene00017506	NA	NA	-0.773326	NA	NA
WBGene00017535	NA	1.70323	NA	NA	NA
WBGene00017536	NA	NA	NA	-0.666277	NA
WBGene00017560	NA	1.89282	NA	NA	NA
WBGene00008629	NA	NA	NA	-0.797189	NA
WBGene00017591	NA	NA	0.812092	0.416931	-0.422
WBGene00017592	2.18918	1.58875	0.950284	1.64205	-1.89
WBGene00017613	NA	NA	NA	-0.708475	NA
WBGene00015574	NA	NA	NA	0.840424	-0.729
WBGene00017687	1.11905	2.6013	NA	3.49763	-0.456
WBGene00017688	NA	1.1611	NA	NA	-0.582
WBGene00017690	NA	NA	NA	1.12831	-1.1
WBGene00017498	-2.42072	-4.63234	NA	-1.2402	-0.272
WBGene00017703	NA	NA	NA	-1.02576	-1.2
WBGene00014030	NA	0.967918	NA	NA	0.892
WBGene00021128	NA	NA	NA	-0.631885	0.419
WBGene00017716	NA	1.85682	NA	NA	NA
WBGene00017719	NA	-0.868293	NA	NA	NA
WBGene00004221	NA	1.03132	NA	NA	-0.938
WBGene00017727	NA	NA	0.61417	0.575373	-0.645
WBGene00017745	NA	0.975696	NA	NA	NA
WBGene00000751	NA	-1.67101	NA	NA	0.542
WBGene00017841	NA	1.60386	NA	NA	NA
WBGene00017861	NA	NA	NA	-1.27857	0.297
WBGene00017866	NA	1.5057	NA	NA	NA
WBGene00017881	NA	-1.07333	NA	-0.937239	NA
WBGene00017892	NA	NA	NA	-0.715773	-1.18
WBGene00017904	NA	NA	0.847378	0.526165	0.491
WBGene00017912	NA	1.5921	NA	NA	NA
WBGene00017925	NA	NA	NA	-0.599771	0.213
WBGene00017926	NA	-1.15507	NA	-0.904142	NA
WBGene00017934	NA	-0.729903	NA	NA	NA
WBGene00017948	NA	NA	1.23004	NA	-1.88
WBGene00017969	NA	-1.05968	NA	NA	-1.79
WBGene00017975	NA	-6.29822	NA	-2.76536	NA
WBGene00017986	NA	-1.0624	NA	-0.521912	NA
WBGene00017991	NA	1.94923	-1.2047	NA	NA
WBGene00017998	NA	1.90024	NA	NA	NA
WBGene00018010	NA	-1.09536	NA	NA	NA
WBGene00018011	NA	-0.81156	NA	NA	NA
WBGene00018045	NA	NA	NA	-0.854925	NA
WBGene00018073	NA	1.06583	NA	NA	NA
WBGene00018092	NA	2.20094	NA	NA	NA
WBGene00018099	NA	-0.862947	NA	NA	NA
WBGene00018113	NA	1.87907	NA	NA	NA
WBGene00018133	NA	1.85526	NA	NA	NA
WBGene00018138	NA	NA	NA	-0.622024	NA
WBGene00018146	NA	NA	NA	-0.794854	NA
WBGene00018194	NA	1.59609	NA	NA	NA
WBGene00018195	NA	-1.83426	NA	NA	1.08
WBGene00018200	NA	-1.58672	NA	NA	0.95
WBGene00018204	NA	1.29761	NA	NA	NA
WBGene00003958	NA	-0.968007	NA	-0.938296	NA
WBGene00018218	NA	NA	NA	-0.467373	NA
WBGene00018222	NA	-1.40067	NA	NA	NA
WBGene00018237	0.969759	1.22414	0.566376	0.705491	-0.344
WBGene00018256	NA	1.67395	NA	NA	NA
WBGene00018275	NA	1.04373	NA	NA	NA
WBGene00018280	NA	NA	NA	-1.11342	0.933
WBGene00018286	NA	-1.33483	-0.802378	NA	0.32
WBGene00011487	NA	NA	NA	-0.7137	-0.358
WBGene00018304	NA	1.19341	NA	NA	NA
WBGene00018342	1.01329	0.916968	NA	NA	NA
WBGene00018343	1.27044	NA	NA	NA	-0.274
WBGene00018345	1.68642	-1.28499	NA	NA	NA
WBGene00018350	NA	NA	1.14703	0.866715	NA
WBGene00018353	NA	-1.3987	NA	-1.08465	NA
WBGene00018361	NA	NA	NA	-0.625792	NA
WBGene00018367	NA	1.00063	NA	NA	-0.371
WBGene00019713	NA	NA	NA	0.431613	-1.03
WBGene00018384	NA	-1.39522	NA	NA	0.989
WBGene00020413	NA	1.71989	NA	NA	NA
WBGene00018403	NA	NA	0.852819	NA	NA
WBGene00044488	NA	1.00917	NA	NA	-0.806
WBGene00018418	NA	1.14486	NA	NA	NA
WBGene00018427	NA	NA	NA	0.520501	NA
WBGene00018431	NA	NA	NA	-0.577019	NA
WBGene00018448	NA	-1.70141	NA	NA	NA
WBGene00018488	NA	NA	0.803726	NA	-1.68
WBGene00018491	NA	-0.991778	NA	NA	NA
WBGene00018516	NA	NA	NA	0.822144	NA
WBGene00018519	NA	-1.00276	NA	NA	NA
WBGene00018523	NA	1.4017	NA	1.36615	-0.389
WBGene00018601	NA	1.91161	NA	NA	-0.938
WBGene00018602	NA	NA	-0.745848	NA	1.37
WBGene00018624	1.38689	NA	NA	NA	NA
WBGene00018630	NA	2.28137	NA	NA	NA
WBGene00018643	NA	-1.55873	NA	-2.06052	-3.56
WBGene00018647	NA	-0.921918	NA	-1.53335	NA
WBGene00018656	NA	1.34711	NA	NA	NA
WBGene00018678	NA	-0.912347	NA	NA	NA
WBGene00001395	NA	-1.1517	NA	NA	NA
WBGene00018737	NA	1.79522	NA	NA	0.444
WBGene00018738	NA	1.43872	NA	NA	NA
WBGene00018748	NA	1.43223	NA	NA	NA
WBGene00018756	NA	-0.812011	NA	NA	NA
WBGene00019208	NA	-2.87872	NA	-1.39065	NA
WBGene00018766	NA	1.46486	NA	NA	0.545
WBGene00018777	NA	-0.894311	NA	NA	NA
WBGene00018781	NA	-0.84349	NA	NA	NA
WBGene00018793	-0.88908	-0.979712	NA	NA	NA
WBGene00018797	NA	1.15701	NA	0.484409	NA
WBGene00018819	NA	-0.913939	NA	NA	NA
WBGene00018823	NA	1.29141	1.01343	NA	-2.33
WBGene00018846	NA	-0.834672	NA	-0.762867	NA
WBGene00018854	NA	1.06485	NA	NA	NA
WBGene00018869	NA	NA	NA	0.565635	-0.423
WBGene00018886	NA	NA	NA	-0.761196	-0.27
WBGene00018899	NA	1.81908	NA	NA	NA
WBGene00018906	NA	1.78877	NA	NA	NA
WBGene00018910	-1.75607	-1.78899	NA	NA	-1.26
WBGene00018921	NA	NA	1.00833	NA	NA
WBGene00018931	NA	NA	NA	-0.827662	0.475
WBGene00018946	NA	NA	NA	1.55087	-0.388
WBGene00018951	NA	0.844667	NA	NA	-1.26
WBGene00018952	NA	NA	NA	0.73435	0.383
WBGene00018963	NA	-0.850684	NA	NA	NA
WBGene00018969	NA	1.62929	NA	NA	0.879
WBGene00018971	1.06375	-1.84283	NA	-1.73529	NA
WBGene00018984	NA	NA	0.610165	NA	NA
WBGene00019001	NA	NA	NA	-0.506249	0.21
WBGene00019008	NA	NA	NA	-0.599205	NA
WBGene00019017	NA	NA	0.934393	NA	NA
WBGene00019021	NA	NA	-1.1946	NA	NA
WBGene00019022	0.997217	NA	NA	NA	0.735
WBGene00019037	NA	1.77977	NA	NA	NA
WBGene00019061	NA	-0.948609	NA	NA	NA
WBGene00019077	NA	-0.717896	NA	NA	-0.219
WBGene00019086	NA	NA	NA	0.866142	NA
WBGene00019089	NA	-2.61587	NA	NA	NA
WBGene00019134	NA	-1.20719	NA	NA	NA
WBGene00020788	NA	-1.03294	NA	-1.30925	NA
WBGene00019148	NA	1.45666	NA	NA	NA
WBGene00019154	NA	2.28396	NA	NA	NA
WBGene00019166	1.12206	NA	NA	NA	NA
WBGene00015783	NA	NA	NA	-1.08701	0.477
WBGene00019183	1.35084	NA	NA	NA	NA
WBGene00019203	NA	0.78846	NA	NA	NA
WBGene00019146	1.74046	1.96336	1.85744	1.7653	-1.54
WBGene00019213	1.45848	1.83909	1.23873	NA	-0.629
WBGene00019227	1.18358	1.39087	NA	NA	NA
WBGene00019236	NA	2.19284	NA	NA	NA
WBGene00019240	NA	-0.734452	NA	-0.435323	NA
WBGene00019261	NA	NA	0.703631	NA	NA
WBGene00019273	NA	NA	1.52853	1.12692	-1.11
WBGene00018407	NA	1.25604	NA	NA	NA
WBGene00019278	1.25479	NA	NA	NA	0.94
WBGene00019279	1.18741	1.15112	NA	NA	NA
WBGene00019285	NA	1.45987	NA	NA	NA
WBGene00019318	NA	1.20974	NA	NA	NA
WBGene00019322	NA	-1.02023	NA	NA	0.205
WBGene00019346	NA	1.59317	NA	NA	NA
WBGene00019351	NA	NA	NA	0.601502	NA
WBGene00019373	NA	NA	0.590116	NA	NA
WBGene00019379	NA	NA	NA	1.07478	NA
WBGene00008793	NA	NA	NA	-1.58938	NA
WBGene00019407	NA	1.38857	NA	NA	NA
WBGene00019418	NA	1.32828	NA	NA	NA
WBGene00019426	1.29648	1.33173	NA	NA	1.29
WBGene00019435	NA	-1.10534	1.262	0.725572	-1.22
WBGene00019456	NA	1.18125	NA	NA	NA
WBGene00019479	NA	NA	NA	0.880032	-0.387
WBGene00021519	NA	-1.36328	NA	-1.1612	NA
WBGene00019492	NA	NA	NA	-0.574405	0.389
WBGene00019495	NA	NA	-0.94862	NA	NA
WBGene00012910	NA	NA	NA	-1.27185	0.537
WBGene00019510	NA	NA	NA	0.457064	NA
WBGene00019515	NA	NA	NA	-0.829531	-0.323
WBGene00019520	NA	1.6128	NA	NA	NA
WBGene00019540	NA	-2.13271	NA	NA	NA
WBGene00019549	NA	-1.91329	NA	NA	NA
WBGene00019550	NA	NA	1.02118	NA	NA
WBGene00019564	NA	1.79302	NA	NA	-0.444
WBGene00011763	NA	1.06935	NA	NA	1.31
WBGene00019580	NA	NA	NA	-1.42651	NA
WBGene00019605	NA	1.19146	NA	0.94999	-1.41
WBGene00019619	NA	-1.31271	-1.66521	-1.77056	NA
WBGene00019622	NA	1.59467	NA	NA	NA
WBGene00019641	1.29067	NA	NA	NA	NA
WBGene00019644	NA	NA	NA	-0.851757	NA
WBGene00019489	NA	1.21852	NA	NA	0.958
WBGene00019664	NA	-0.825302	NA	-0.782465	0.286
WBGene00019668	NA	-3.08195	NA	NA	NA
WBGene00019682	1.24832	0.837091	0.983232	0.496734	-1.35
WBGene00019699	2.54907	NA	NA	1.09916	-0.346
WBGene00019700	NA	1.25332	NA	NA	NA
WBGene00010125	NA	-2.40405	-1.29439	-4.76328	NA
WBGene00019716	NA	NA	NA	-0.570612	NA
WBGene00019734	NA	1.85833	NA	NA	NA
WBGene00019738	NA	-1.3819	NA	NA	-2.56
WBGene00019751	NA	1.13644	NA	NA	NA
WBGene00019761	NA	2.15414	NA	NA	-0.302
WBGene00019779	1.33967	NA	NA	NA	-2
WBGene00019798	NA	2.13123	NA	NA	NA
WBGene00019799	NA	NA	NA	-0.5689	-0.955
WBGene00003480	NA	NA	1.3678	NA	NA
WBGene00019830	NA	NA	-1.84313	NA	NA
WBGene00019831	NA	-0.856473	NA	0.60877	NA
WBGene00019843	NA	1.46569	NA	NA	NA
WBGene00019844	NA	-0.850325	NA	NA	0.341
WBGene00000752	NA	-1.72433	NA	NA	-1.01
WBGene00007405	NA	1.16383	NA	NA	NA
WBGene00019866	NA	1.65641	NA	NA	NA
WBGene00019868	NA	1.90274	NA	NA	NA
WBGene00019882	NA	0.816811	NA	NA	-0.427
WBGene00019886	NA	-2.12542	NA	NA	NA
WBGene00019890	NA	NA	NA	-0.543766	NA
WBGene00019893	NA	-0.678017	NA	NA	NA
WBGene00019895	1.06688	1.34232	0.915718	0.949173	NA
WBGene00019900	NA	-0.789217	NA	NA	NA
WBGene00019902	NA	0.964352	NA	NA	NA
WBGene00019906	NA	1.89458	NA	NA	NA
WBGene00019914	1.34543	2.17638	1.17553	1.12157	-0.357
WBGene00019922	NA	1.07083	NA	NA	NA
WBGene00019944	NA	1.15812	NA	NA	NA
WBGene00019957	NA	NA	1.17408	NA	-0.522
WBGene00000597	NA	-1.28962	NA	NA	1.39
WBGene00019963	NA	NA	NA	-1.3208	NA
WBGene00019967	NA	1.5978	NA	NA	NA
WBGene00019978	NA	NA	0.974337	0.595434	NA
WBGene00019983	NA	-0.793488	NA	NA	NA
WBGene00020029	NA	NA	-0.820053	-0.783007	NA
WBGene00020035	NA	-0.718675	NA	NA	NA
WBGene00020073	NA	1.15179	NA	NA	NA
WBGene00020080	NA	-1.73791	NA	-1.86003	0.732
WBGene00020091	NA	-0.942896	NA	NA	NA
WBGene00020094	NA	-1.06812	NA	NA	NA
WBGene00020106	NA	1.29895	NA	NA	NA
WBGene00020128	NA	-0.909721	-0.687535	-0.722469	-1.22
WBGene00020139	NA	NA	NA	-0.805351	NA
WBGene00020146	NA	-1.44852	NA	-0.973685	NA
WBGene00020149	NA	1.24742	NA	NA	0.601
WBGene00020166	NA	NA	NA	-0.464518	NA
WBGene00020185	NA	-0.77938	NA	NA	NA
WBGene00020191	1.54959	NA	NA	NA	NA
WBGene00020194	NA	1.67224	NA	NA	NA
WBGene00020228	NA	-2.9043	NA	NA	NA
WBGene00020242	NA	1.79538	NA	NA	NA
WBGene00020245	NA	1.31185	NA	1.71238	-0.988
WBGene00020250	NA	2.27231	NA	NA	NA
WBGene00020256	NA	-1.17349	NA	NA	NA
WBGene00020258	NA	-1.43021	NA	-1.24486	NA
WBGene00020261	NA	1.44933	NA	NA	NA
WBGene00020275	NA	-1.13889	NA	-0.548286	NA
WBGene00021948	NA	1.29332	NA	NA	-1.28
WBGene00020326	1.97484	-1.10986	NA	-0.80009	NA
WBGene00020329	NA	NA	NA	-0.964549	1.77
WBGene00020357	NA	-1.75565	NA	NA	NA
WBGene00020360	NA	1.4489	NA	0.906212	NA
WBGene00020369	NA	-0.7792	NA	NA	0.366
WBGene00020379	NA	NA	0.768187	NA	NA
WBGene00020391	NA	-0.839887	NA	NA	NA
WBGene00020393	NA	-1.11615	NA	-0.820931	NA
WBGene00016943	NA	NA	NA	0.912515	-0.509
WBGene00008566	NA	-1.47071	-1.00784	-0.997467	-0.434
WBGene00020445	NA	0.961717	NA	NA	-1.35
WBGene00020446	NA	NA	NA	-0.849526	NA
WBGene00020456	1.03073	1.34271	NA	0.408891	-1.95
WBGene00020471	0.993605	NA	NA	NA	-1.24
WBGene00020478	NA	1.76736	NA	NA	NA
WBGene00020479	NA	1.4172	NA	NA	NA
WBGene00020491	1.11524	NA	NA	NA	NA
WBGene00020505	NA	-3.11218	NA	-3.45591	NA
WBGene00020516	NA	1.32256	NA	1.07572	-1.85
WBGene00020517	NA	-0.91576	NA	NA	NA
WBGene00020532	NA	NA	NA	-1.18078	0.488
WBGene00020537	1.1121	NA	NA	NA	NA
WBGene00020544	NA	1.21561	NA	NA	NA
WBGene00020549	NA	-0.831126	NA	NA	-0.242
WBGene00020554	NA	1.59285	NA	NA	NA
WBGene00020560	NA	1.56106	NA	NA	NA
WBGene00020571	NA	1.5049	NA	NA	NA
WBGene00020579	1.62851	1.50474	1.59339	1.53498	-1.74
WBGene00020580	1.43282	NA	1.04121	NA	NA
WBGene00020581	NA	NA	NA	0.486592	-1.18
WBGene00020626	NA	1.69276	NA	NA	NA
WBGene00020652	NA	-0.811888	NA	NA	NA
WBGene00020658	NA	0.996277	NA	NA	NA
WBGene00020662	1.58536	1.63766	1.54485	1.90774	-0.338
WBGene00020672	NA	NA	NA	1.17734	NA
WBGene00020696	NA	-1.00148	NA	NA	NA
WBGene00020741	-1.38809	NA	NA	NA	NA
WBGene00020754	NA	-3.55021	NA	NA	NA
WBGene00020760	NA	1.72206	NA	0.94953	-0.996
WBGene00020770	NA	NA	0.738902	NA	NA
WBGene00020774	NA	-1.57421	NA	NA	-0.4
WBGene00019660	NA	1.77419	NA	NA	-2.26
WBGene00020800	NA	1.76901	NA	NA	NA
WBGene00020837	NA	NA	NA	-0.796357	NA
WBGene00020886	NA	0.832098	NA	NA	NA
WBGene00020891	NA	NA	1.0921	NA	NA
WBGene00020909	NA	-0.767283	NA	NA	NA
WBGene00020921	NA	0.989413	NA	NA	NA
WBGene00020938	-2.19014	-2.58953	NA	-1.30246	NA
WBGene00020940	NA	NA	NA	1.17797	NA
WBGene00020948	NA	-0.747122	NA	NA	-0.303
WBGene00020950	NA	-0.774277	NA	NA	NA
WBGene00020952	NA	NA	1.08235	NA	NA
WBGene00007331	NA	NA	-1.22288	-0.662652	-1.16
WBGene00020955	NA	-0.992347	NA	NA	NA
WBGene00020957	NA	-1.1914	NA	NA	NA
WBGene00020971	NA	1.73744	NA	NA	NA
WBGene00020973	NA	1.84629	NA	NA	0.366
WBGene00020976	1.4006	2.14833	NA	NA	NA
WBGene00004994	1.76046	2.81648	NA	NA	NA
WBGene00010123	NA	-0.963722	-1.3079	-1.19532	-2.26
WBGene00019277	NA	1.32784	NA	NA	-0.543
WBGene00021020	NA	NA	0.680627	0.641319	NA
WBGene00021035	-0.912529	-1.25619	NA	NA	NA
WBGene00021038	NA	-0.806389	NA	NA	NA
WBGene00021070	NA	NA	NA	-1.30408	-0.366
WBGene00021081	NA	-3.4562	NA	NA	1.54
WBGene00021093	-0.882238	-1.01596	NA	NA	NA
WBGene00014046	2.77317	NA	1.63185	NA	NA
WBGene00021118	2.26826	2.96676	1.06961	1.59639	NA
WBGene00015141	NA	NA	NA	-1.08935	NA
WBGene00001856	NA	-1.04525	NA	-0.454417	0.632
WBGene00012101	NA	NA	0.777156	NA	-1.16
WBGene00021165	NA	1.19743	NA	NA	NA
WBGene00021178	NA	1.31452	NA	-0.786718	NA
WBGene00021179	NA	-1.77115	NA	NA	NA
WBGene00010411	NA	NA	NA	-2.65214	NA
WBGene00021215	NA	NA	NA	-1.04523	0.402
WBGene00021224	-1.25958	-1.90322	NA	NA	NA
WBGene00021236	NA	-3.52156	NA	NA	NA
WBGene00021253	NA	NA	NA	-0.695738	NA
WBGene00021262	1.12588	NA	NA	NA	NA
WBGene00017501	-2.46496	-4.90212	NA	NA	-0.568
WBGene00021275	NA	NA	NA	1.112	-0.377
WBGene00021279	NA	1.86627	NA	NA	NA
WBGene00021305	NA	-0.686865	NA	NA	NA
WBGene00021321	NA	-1.80597	NA	-0.931857	-1.13
WBGene00021335	1.69268	2.50597	NA	1.16705	-0.53
WBGene00008654	NA	NA	NA	-0.542813	1.11
WBGene00021343	NA	1.71991	NA	NA	NA
WBGene00021348	NA	NA	NA	-0.634202	NA
WBGene00021350	NA	NA	-0.612173	NA	NA
WBGene00021352	NA	0.893275	NA	0.567229	NA
WBGene00021389	NA	2.10976	NA	NA	NA
WBGene00021419	NA	-0.810102	NA	NA	NA
WBGene00021465	NA	-1.05944	NA	NA	NA
WBGene00021468	NA	0.979996	NA	NA	NA
WBGene00021470	NA	-0.983532	NA	NA	NA
WBGene00021473	NA	-1.0986	NA	NA	NA
WBGene00021475	NA	-0.93872	NA	NA	NA
WBGene00021491	NA	-2.16608	NA	NA	2.5
WBGene00021503	1.4273	1.32956	NA	0.654303	-0.515
WBGene00021508	NA	-0.736083	NA	NA	NA
WBGene00021518	1.03307	NA	0.67681	NA	NA
WBGene00008584	NA	-2.57523	NA	NA	-0.547
WBGene00021538	NA	NA	NA	0.509067	NA
WBGene00021549	NA	NA	0.546001	NA	NA
WBGene00021562	NA	-0.931262	NA	NA	NA
WBGene00021563	NA	-0.923862	NA	NA	NA
WBGene00010212	NA	-1.21247	NA	-1.24094	0.362
WBGene00021579	NA	1.71539	NA	NA	NA
WBGene00021580	NA	NA	0.977194	NA	NA
WBGene00021581	NA	3.13665	4.06726	1.44572	NA
WBGene00021582	2.13768	NA	NA	NA	NA
WBGene00021583	NA	NA	1.04828	-0.45432	NA
WBGene00021585	1.614	2.27854	NA	NA	-0.545
WBGene00021587	NA	-1.48969	NA	NA	0.807
WBGene00021590	1.3101	2.39001	1.15539	0.978127	-1.41
WBGene00010833	NA	NA	NA	-1.28148	-1.13
WBGene00021601	NA	NA	-1.10054	NA	NA
WBGene00021602	1.19306	1.16198	NA	NA	NA
WBGene00021603	NA	1.46145	NA	1.10149	-0.639
WBGene00021614	NA	1.11859	NA	NA	NA
WBGene00021643	NA	1.38636	NA	NA	NA
WBGene00021658	-0.897974	-0.959909	NA	NA	0.408
WBGene00021697	NA	-0.901558	NA	NA	NA
WBGene00021704	NA	-0.802955	NA	NA	-0.274
WBGene00021719	NA	1.35807	NA	NA	NA
WBGene00021721	NA	-0.963568	NA	NA	NA
WBGene00021726	1.27706	1.54333	NA	NA	NA
WBGene00021743	NA	NA	NA	0.689816	-1.9
WBGene00021749	NA	-0.873033	NA	NA	-0.221
WBGene00021763	NA	-0.819836	NA	NA	NA
WBGene00021779	NA	1.50995	NA	1.72927	NA
WBGene00021791	NA	NA	NA	1.00029	NA
WBGene00021805	NA	NA	3.6717	4.52994	NA
WBGene00007947	NA	1.93796	NA	NA	NA
WBGene00021820	NA	-0.78321	-0.586835	NA	NA
WBGene00021852	NA	-0.874683	NA	-1.35886	NA
WBGene00021872	NA	NA	-1.08578	NA	NA
WBGene00021873	NA	-2.27104	NA	NA	-0.783
WBGene00021885	NA	NA	-1.36797	NA	NA
WBGene00021895	1.10396	NA	NA	0.796712	-0.699
WBGene00021898	-1.29479	-1.39495	-1.12896	NA	0.564
WBGene00021913	NA	0.975512	NA	NA	NA
WBGene00021930	NA	-0.85258	NA	NA	NA
WBGene00021933	NA	-0.857391	NA	NA	NA
WBGene00000615	NA	NA	1.15314	1.23765	1.08
WBGene00021979	1.25623	1.3303	NA	NA	-1.2
WBGene00021986	NA	NA	NA	0.503965	NA
WBGene00022010	NA	-1.00237	NA	NA	NA
WBGene00022036	NA	-0.756118	NA	NA	-0.3
WBGene00022037	NA	-0.828129	NA	NA	NA
WBGene00022038	NA	2.17196	NA	NA	NA
WBGene00009156	1.4156	NA	NA	NA	1.71
WBGene00022047	NA	NA	NA	-0.777918	-1.43
WBGene00022053	NA	NA	NA	-0.547102	NA
WBGene00022069	NA	-1.08656	NA	NA	NA
WBGene00022075	NA	NA	NA	-0.783943	NA
WBGene00022076	-1.46102	-2.82799	NA	-1.82469	NA
WBGene00022089	NA	-0.811996	NA	NA	NA
WBGene00022101	NA	-1.13106	NA	NA	NA
WBGene00022103	NA	NA	-1.46085	NA	NA
WBGene00022127	NA	-0.960874	NA	NA	NA
WBGene00022150	NA	-0.859427	NA	NA	NA
WBGene00022169	NA	NA	NA	-0.603727	NA
WBGene00022170	NA	NA	NA	-0.645275	NA
WBGene00022195	NA	NA	NA	-0.525693	NA
WBGene00022200	NA	NA	NA	0.789281	NA
WBGene00022201	NA	NA	NA	0.862523	-0.942
WBGene00022203	NA	-1.12304	NA	NA	NA
WBGene00022231	NA	0.829803	NA	NA	NA
WBGene00022245	NA	0.729745	NA	NA	NA
WBGene00022252	NA	1.47826	NA	NA	-0.584
WBGene00022254	NA	1.41902	NA	NA	NA
WBGene00022257	NA	-0.866135	NA	NA	NA
WBGene00022274	NA	1.31971	NA	NA	-0.361
WBGene00022276	NA	1.28421	0.894819	1.66861	NA
WBGene00022283	NA	1.35932	NA	NA	NA
WBGene00022286	NA	-0.793885	NA	NA	NA
WBGene00022323	NA	1.81786	NA	NA	NA
WBGene00017065	NA	1.08865	NA	NA	-0.291
WBGene00022334	NA	1.2426	NA	NA	NA
WBGene00022336	NA	-1.48989	NA	-0.691337	0.254
WBGene00022337	NA	NA	NA	-1.12416	NA
WBGene00021269	NA	-0.992864	NA	NA	NA
WBGene00022375	NA	-1.8177	NA	NA	-0.52
WBGene00044471	-2.10197	NA	NA	NA	1.49
WBGene00022388	NA	-0.730945	NA	NA	NA
WBGene00022396	NA	1.63729	NA	NA	NA
WBGene00022410	NA	1.58415	NA	NA	0.474
WBGene00022413	1.01498	0.691858	NA	NA	NA
WBGene00022415	NA	1.63139	NA	NA	NA
WBGene00022419	NA	2.35283	NA	NA	NA
WBGene00022440	NA	NA	NA	1.3953	-0.659
WBGene00022441	1.45015	1.64317	NA	NA	1.44
WBGene00022445	NA	NA	NA	1.14009	NA
WBGene00022448	NA	NA	NA	-0.597626	-0.319
WBGene00022452	NA	-0.721376	NA	NA	-0.367
WBGene00022490	NA	-1.95016	NA	-1.61796	-0.817
WBGene00022491	NA	-1.02381	NA	NA	NA
WBGene00022504	NA	2.02707	NA	NA	NA
WBGene00022533	NA	1.82563	NA	NA	NA
WBGene00022547	NA	-2.13293	NA	NA	NA
WBGene00022550	NA	-1.61855	NA	-1.39506	NA
WBGene00000656	NA	-1.49511	NA	NA	0.648
WBGene00022577	NA	1.85975	NA	NA	NA
WBGene00022597	NA	NA	-1.26866	NA	1.26
WBGene00022611	NA	1.93802	NA	NA	NA
WBGene00022612	NA	2.02072	NA	NA	NA
WBGene00022627	NA	1.74259	NA	NA	NA
WBGene00022635	NA	1.51455	NA	NA	NA
WBGene00022642	NA	-1.02687	NA	-0.672331	-0.339
WBGene00022644	NA	NA	0.993972	NA	-1.55
WBGene00022645	NA	NA	1.27922	NA	-4.23
WBGene00022653	NA	1.09259	NA	NA	-1.8
WBGene00022665	NA	1.89736	NA	NA	NA
WBGene00008607	NA	-1.80556	-0.768687	-2.07642	1.1
WBGene00022709	NA	NA	NA	1.16315	NA
WBGene00022712	NA	-1.19478	NA	NA	0.854
WBGene00022713	NA	-1.63496	NA	NA	0.633
WBGene00001775	NA	NA	NA	-0.89475	NA
WBGene00022731	NA	2.05552	NA	NA	NA
WBGene00022735	NA	1.23555	NA	NA	NA
WBGene00022743	NA	NA	NA	0.624764	NA
WBGene00022765	NA	NA	NA	0.644169	NA
WBGene00022781	NA	-1.00843	NA	NA	0.228
WBGene00022786	NA	1.22896	NA	NA	NA
WBGene00022790	NA	1.73883	NA	NA	NA
WBGene00022823	NA	1.29377	NA	0.936707	0.597
WBGene00022847	0.998322	1.37133	NA	NA	NA
WBGene00022856	NA	0.816002	NA	NA	-0.66
WBGene00022858	NA	-1.13808	NA	NA	-1.04
WBGene00022861	NA	NA	NA	0.689405	NA
WBGene00022887	NA	1.10279	NA	1.21311	NA
WBGene00022891	1.11364	NA	NA	-1.11596	NA
WBGene00023407	1.10119	1.22816	NA	NA	0.608
WBGene00023483	1.85115	NA	NA	NA	-0.508
WBGene00043062	1.93027	1.09884	1.17922	0.976847	-1.07
WBGene00043980	NA	-2.19476	NA	-1.24011	NA
WBGene00043985	NA	NA	NA	0.971442	-0.639
WBGene00044019	NA	1.04998	NA	NA	-0.527
WBGene00044024	NA	1.61677	NA	NA	NA
WBGene00044066	NA	1.03974	NA	NA	NA
WBGene00044068	NA	1.07447	NA	NA	0.594
WBGene00044070	NA	1.45936	NA	NA	NA
WBGene00044073	1.16845	1.08423	NA	NA	-0.518
WBGene00044079	NA	NA	NA	0.659089	NA
WBGene00044200	NA	1.34085	NA	NA	NA
WBGene00044237	NA	-3.40868	NA	NA	NA
WBGene00044258	NA	-1.05852	NA	NA	NA
WBGene00044284	1.6493	4.43286	NA	1.01339	NA
WBGene00044294	NA	1.0712	NA	NA	-1.28
WBGene00044304	NA	1.37929	NA	NA	0.484
WBGene00044342	NA	1.68039	NA	NA	NA
WBGene00044395	NA	1.87027	NA	NA	NA
WBGene00044416	NA	-1.98943	NA	NA	NA
WBGene00044455	NA	-1.39744	NA	NA	NA
WBGene00044457	NA	2.22887	0.931055	1.09649	-2.78
WBGene00012875	NA	0.893652	NA	NA	0.545
WBGene00044469	0.961443	0.834524	0.880894	NA	-1.07
WBGene00010746	NA	-2.39528	NA	-2.05485	NA
WBGene00019565	NA	-1.02388	NA	NA	NA
WBGene00044574	1.77329	2.32094	NA	NA	0.262
WBGene00044605	NA	1.50537	NA	0.909474	-0.837
WBGene00044607	NA	2.23346	NA	NA	-2.06
WBGene00044620	NA	2.11244	NA	NA	NA
WBGene00044623	NA	1.83777	NA	NA	NA
WBGene00044644	NA	1.55359	NA	NA	NA
WBGene00044681	NA	2.52939	NA	1.28152	NA
WBGene00000733	NA	-1.45913	NA	NA	1.53
WBGene00044693	NA	1.55027	NA	NA	NA
WBGene00012591	NA	NA	NA	-1.14871	0.559
[truncated: 62 more rows]
